# Supplementary material for: Dissecting the roles of Haspin and VRK1 in histone H3 phosphorylation during mitosis
Source: Sci Rep. 2022 Jul 1;12:11210. doi: 10.1038/s41598-022-15339-8 (PMC9249732; doi:10.1038/s41598-022-15339-8)
Supplement: Supplementary file 1 — Supplementary Table 1. [file 41598_2022_15339_MOESM1_ESM.xlsx]

## Sheet: Suppl Data 1. Custom library
Compound	Other names	CAS number	Source	Catalog number	Batch number	Davis et al.	Anastassiadis et al.	Gao et al.	Federov et al.
A-674563		552325-73-2	Selleck	S2670	Z193060	A-674563
ABT-869	Linifanib	796967-16-3	Selleck	S1003	Z193060	ABT-869
AC220	Quizartinib	950769-58-1	Selleck	S1526	Z193060	AC220
AG-013736	Axitinib	319460-85-0	Selleck	S1005	Z193060	AG-013736
AG 1024	Tyrphostin AG1024	65678-07-1	Selleck	S1234	Z193060		AG 1024	AG 1024
AG 1296	Tyrphostin AG1296	146535-11-7	Selleck	S8024	Z193060		AG 1296	AG 1296
AG 490	Tyrphostin B42	133550-30-8	Selleck	S1143	Z193060		AG 490	AG 490	Tyrphostin B42
Akt Inhibitor V, Triciribine		35943-35-2	Selleck	S1117	Z193060		Akt Inhibitor V, Triciribine	Akt Inhibitor V, Triciribine
Akt Inhibitor VIII, Isozyme-Selective, Akti-1/2	Sigma A6730/KIN001-102	612847-09-3	Selleck	S7776	Z193060		Akt Inhibitor VIII, Isozyme-Selective, Akti-1/2	Akt Inhibitor VIII, Isozyme-Selective, Akti-1/2
Alsterpaullone		237430-03-4	Calbiochem	126870	B55888		Alsterpaullone	Alsterpaullone	Alsterpaullone
AMG-706	Motesanib Diphosphate	857876-30-3	Selleck	S1032	Z193060	AMG-706
Aminopurvalanol A		220792-57-4	Tocris	2072	1		Aminopurvalanol A	Aminopurvalanol A	Aminopurvalanol
AST-487		630124-46-8	Cayman	19477	0485077-8	AST-487
AT-7519		844442-38-2	Selleck	S1524	Z193060	AT-7519
ATM Kinase Inhibitor	KU-55933	587871-26-9	Selleck	S1092	Z193060		ATM Kinase Inhibitor	ATM Kinase Inhibitor
ATM/ATR Kinase Inhibitor	CGK733	905973-89-9	Selleck	S7136	Z193060		ATM/ATR Kinase Inhibitor	ATM/ATR Kinase Inhibitor
Aurora Kinase/Cdk Inhibitor	JNJ-7706621	443797-96-4	Selleck	S1249	Z193060		Aurora Kinase/Cdk Inhibitor	Aurora Kinase/Cdk Inhibitor	JNJ-7706621
AZD-1152HQPA	Barasertib_HQPA	722544-51-6	Selleck	S1147	Z193060	AZD-1152HQPA
AZD-2171	Cediranib	288383-20-0	Selleck	S1017	Z193060	AZD-2171
AZD-6244/ARRY-886	Selumetinib	606143-52-6	Selleck	S1008	Z193060	AZD-6244/ARRY-886
BAY 11-7082		19542-67-7	Selleck	S2913	Z193060		BAY 11-7082	BAY 11-7082
Bcr-Abl Inhibitor	GNF-2	778270-11-4	Selleck	S2899	Z193060		Bcr-Abl Inhibitor	Bcr-Abl Inhibitor
BI-2536	NPK33-1-98-1	755038-02-9	Selleck	S1109	Z193060	BI-2536
BIBF-1120	Nintedanib/Vargatef	656247-17-5	Selleck	S1010	Z193060	BIBF-1120 (derivative)
BIBW-2992	Afatinib	439081-18-2	Selleck	S1011	Z193060	BIBW-2992
BIRB-796	Doramapimod	285983-48-4	Selleck	S1574	Z193060	BIRB-796
Bisindolylmaleimide I	GF109203X/Go 6850/BIM1	133052-90-1	Selleck	S7208	Z193060		Bisindolylmaleimide I	Bisindolylmaleimide I	BIM1
BMS-345541		445430-58-0	Selleck	S8044	Z193060	BMS-345541
BMS-387032/SNS-032		345627-80-7	Selleck	S1145	Z193060	BMS-387032/SNS-032
BMS-540215	Brivanib	649735-46-6	Selleck	S1084	Z193060	BMS-540215
Bosutinib	SKI-606/Bosulif	380843-75-4	LC Labs	B1788-25M	BSB-104	SKI-606
Bosutinib isomer 1		1391063-17-4	LC Labs	B1722-25M	BWC-102		Bosutinib (isomer 1)
Casein Kinase I Inhibitor, D4476		301836-43-1	Selleck	S7642	Z193060		Casein Kinase I Inhibitor, D4476	Casein Kinase I Inhibitor, D4476	D4476
Cdc2-Like Kinase Inhibitor, TG003		300801-52-9	Selleck	S7320	Z193060		Cdc2-Like Kinase Inhibitor, TG003	Cdc2-Like Kinase Inhibitor, TG003	TG003
Cdk1 Inhibitor III	Oxafluorene1	440362-74-3	Calbiochem	217697	B72920				Oxafluorene1
CEP-701	Lestaurtinib	111358-88-4	Sigma-Aldrich	C7869	084M4703V	CEP-701
Chelerythrine Chloride		3895-92-9	Tocris	1330	8		Chelerythrine Chloride	Chelerythrine Chloride	Chelerythrine Chloride
CHIR-258/TKI-258	Dovitinib	405169-16-6	Selleck	S1018	Z193060	CHIR-258/TKI-258	Dovitinib
CHIR-265/RAF-265	RAF265	927880-90-8	Selleck	S2161	Z193060	CHIR-265/RAF-265
CI-1033	PD183805/Canertinib	289499-45-2	Sigma-Aldrich	C7249	035M4777V	CI-1033
CI-1040	PD184352	212631-79-3	Selleck	S1020	Z193060	CI-1040
Crizotinib	Xalkori/PF-02341066	877399-52-5	Selleck	S1068	Z193060	Crizotinib
Dasatinib	Sprycel/BMS-354825-03/BMS-354825	302962-49-8	LC Labs	D3307-500M	BDS-107	Dasatinib	Dasatinib		Dasatinib
DNA-PK Inhibitor II	NU7026	154447-35-5	Tocris	2828	2		DNA-PK Inhibitor II	DNA-PK Inhibitor II	NU7026
Ellipticine		519-23-3	Sigma	E3380	076K1688				Ellipticine
ERK Inhibitor II, FR180204		865362-74-9	Selleck	S7524	Z193060		ERK Inhibitor II, FR180204	ERK Inhibitor II, FR180204	FR180204
Erlotinib	RG-1415/Tarceva/OSI-774/R-1415/CP-358774/Ro-508231/CP-35877401	183319-69-9	LC Labs	E4997-500M	ELB-101	Erlotinib	Erlotinib		Erlotinib
Flavopiridol	Alvocidib/HMR-1275/L868275	146426-40-6	Selleck	S1230	Z193060	Flavopiridol
Flt-3 Inhibitor	TCS 359/Thienylcarboxamide1/K00612a	301305-73-7	Selleck	S8023	Z193060		Flt-3 Inhibitor	Flt-3 Inhibitor	Thienylcarboxamide1
GDC-0879		905281-76-7	Selleck	S1104	Z193060	GDC-0879
GDC-0941	Pictilisib	957054-30-7	Selleck	S1065	Z193060	GDC-0941
Gefitinib	Iressa/ZD-1839	184475-35-2	LC Labs	G4408-1G	BGF-106	Gefitinib	Gefitinib		Gefitinib
Gö 6976		136194-77-9	Selleck	S7119	Z193060		Gö 6976	Gö 6976
Gö 6983		133053-19-7	Selleck	S2911	Z193060		Gö 6983	Gö 6983
EXEL-2880/GSK-1363089	Foretinib/XL-880	849217-64-7	Selleck	S1111	Z193060	EXEL-2880/GSK-1363089
GSK-1838705A		1116235-97-2	Selleck	S2703	Z193060	GSK-1838705A
GSK-3 Inhibitor IX	6BIO/BIO/Indirubin-6bromo-oxi	667463-62-9	Selleck	S7198	Z193060		GSK-3 Inhibitor IX	GSK-3 Inhibitor IX	Indirubin-6bromo-oxime
GSK-3b Inhibitor I	TDZD-8	327036-89-5	Selleck	S2926	Z193060		GSK-3b Inhibitor I	GSK-3b Inhibitor I
GSK-3b Inhibitor VIII	AR-A014418	487021-52-3	Selleck	S7435	Z193060		GSK-3b Inhibitor VIII	GSK-3b Inhibitor VIII	AR-A014418
GSK3b Inhibitor XII, TWS119		601514-19-6	Selleck	S1590	Z193060		GSK3b Inhibitor XII, TWS119	GSK3b Inhibitor XII, TWS119	TWS119
GSK-461364A	GSK-461364	929095-18-1	Selleck	S2193	Z193060	GSK-461364A
GSK-690693		937174-76-0	Selleck	S1113	Z193060	GSK-690693
GW-2580	cFMS Receptor Tyrosine Kinase Inhibitor/Diaminopyrimidine1	870483-87-7	Selleck	S8042	Z193060	GW-2580	cFMS Receptor Tyrosine Kinase Inhibitor	cFMS Receptor Tyrosine Kinase Inhibitor	Diaminopyrimidine1
H-89, Dihydrochloride		127243-85-0	Selleck	S1582	Z193060		H-89, Dihydrochloride	H-89, Dihydrochloride	H-89
HA-1077, Dihydrochloride	Fasudil/AT-877/ZK-258594	103745-39-7	Merck (Upstate)	19-164	23180		HA 1077 Dihydrochloride, Fasudil	HA 1077 Dihydrochloride, Fasudil	Fasudil
HKI-272	Neratinib	698387-09-6	Selleck	S2150	Z193060	HKI-272
IC261		186611-52-9	Selleck	S8237	Z193060		IC261	IC261	IC261
IGF-1R Inhibitor II	PQ401/Quinolinyl-urea1	196868-63-0	Selleck	S8003	Z193060		IGF-1R Inhibitor II	IGF-1R Inhibitor II	Quinolinyl-urea1
IKK-2 Inhibitor IV	TPCA-1	507475-17-4	Selleck	S2824	Z193060		IKK-2 Inhibitor IV	IKK-2 Inhibitor IV
Imatinib	Gleevec/STI-571	220127-57-1	LC Labs	I5577-500M	MTB-101	Imatinib	Imatinib		Gleevec
INCB018424	Ruxolitinib	941678-49-5	Selleck	S1378	Z193060	INCB18424
Indirubin-3′-monoxime		160807-49-8	Calbiochem	402085	B71022-1		Indirubin-3′-monoxime	Indirubin-3′-monoxime	Indirubin-oxime
Iodotubercidin	5-iodotubercidin	24386-93-4	Enzo	BML-EI293	11271224				Iodotubercidin
JAK Inhibitor I	Pyridone 6	457081-03-7	Tocris	6577	1		JAK Inhibitor I	JAK Inhibitor I	Pyridone 6
JAK3 Inhibitor II	WHI-P154	211555-04-3	Selleck	S2867	Z193060		JAK3 Inhibitor II	JAK3 Inhibitor II
JAK3 Inhibitor IV	ZM 39923 HCl	58753-54-1	Selleck	S8004	Z193060		JAK3 Inhibitor IV	JAK3 Inhibitor IV
JNJ-28312141		885692-52-4	Enzo Life Sciences	ENZ-CHM190	1071612	JNJ-28312141
JNK Inhibitor II	SP600125	129-56-6	Selleck	S1460	Z193060		JNK Inhibitor II	JNK Inhibitor II	SP600125
JNK Inhibitor IX	TCS JNK 5a/KIN001-188/JNK-IN-5A	312917-14-9	Selleck	S7508	Z193060		JNK Inhibitor IX	JNK Inhibitor IX
K-252a		99533-80-9	Tocris	1683	3		K-252a, Nocardiopsis sp.	K-252a, Nocardiopsis sp.	K252a
Kenpaullone		142273-20-9	Selleck	S7917	Z193060		Kenpaullone	Kenpaullone	Kenpaullone
Ki-20227		623142-96-1	MedChem Express	HY-10408	8935	Ki-20227
KN-62		127191-97-3	Selleck	S7422	Z193060		KN-62	KN-62
KW-2449		1000669-72-6	Selleck	S2158	Z193060	KW-2449
Lapatinib	GW-572016/Tykerb	231277-92-2	Selleck	S2111	Z193060	Lapatinib	Lapatinib
LY-294002		154447-36-6	Selleck	S1105	Z193060		LY 294002	LY 294002	LY 294002
LY-317615	Enzastaurin	170364-57-5	Selleck	S1055	Z193060	LY-317615
LY-333531	Ruboxistaurin	169939-93-9	Selleck	S7663	S766301	LY-333531			Ruboxistaurin
Masitinib	AB-1010	790299-79-5	LC Labs	M7007-10M	MSB-102	AB-1010	Masitinib
MEK1/2 Inhibitor	SL-327	305350-87-2	Selleck	S1066	Z193060		MEK1/2 Inhibitor	MEK1/2 Inhibitor	SL327
Met Kinase Inhibitor	SU11274	658084-23-2	Selleck	S1080	Z193060		Met Kinase Inhibitor	Met Kinase Inhibitor	SU11274
MLN-120B		783348-36-7	APExBIO	A3628	1	MLN-120B
MLN-8054		869363-13-3	Selleck	S1100	Z193060	MLN-8054
MNK1 Inhibitor	CGP 57380	522629-08-9	Selleck	S7421	Z193060		MNK1 Inhibitor	MNK1 Inhibitor
Mubritinib	TAK 165	366017-09-6	Selleck	S2216	Z193060		Mubritinib
NF-kB Activation Inhibitor	QNZ/EVP4593	545380-34-5	Selleck	S4902	Z193060		NF-kB Activation Inhibitor	NF-kB Activation Inhibitor
Nilotinib	AMN107/Tasigna	641571-10-0	LC Labs	N8207-100M	BNL-109	Nilotinib	Nilotinib
Pazopanib	Votrient/GW786034B	444731-52-6	Selleck	S3012	Z193060	Pazopanib	Pazopanib
PD-173955		260415-63-2	Selleck	S7269	Z193060	PD-173955
PD-98059		167869-21-8	Selleck	S1177	Z193060		PD 98059	PD 98059	PD 98059
PHA-665752		477575-56-7	Selleck	S1070	Z193060	PHA-665752
PI 3-Kg Inhibitor II	AS-604850	648449-76-7	Selleck	S2681	Z193060		PI 3-Kg Inhibitor II	PI 3-Kg Inhibitor II
PI-103		371935-74-9	Selleck	S1038	Z193060	PI-103	PI-103	PI-103
PKC-412	Midostaurin	120685-11-2	Selleck	S8064	S806401	PKC-412
PLX-4720		918505-84-7	Selleck	S1152	Z193060	PLX-4720
PP-242	Torkinib	1092351-67-1	Selleck	S2218	Z193060	PP-242
Purvalanol A		212844-53-6	Selleck	S7793	Z193060		Purvalanol A	Purvalanol A	Purvalanol A
R406		841290-81-1	Selleck	S2194	Z193060	R406
R547		741713-40-6	Selleck	S2688	Z193060	R547
Rapamycin	Sirolimus	53123-88-9	Selleck	S1039	Z193060		Rapamycin	Rapamycin
ROCK Inhibitor, Y-27632		146986-50-7	Selleck	S1049	Z193060		ROCK Inhibitor, Y-27632	ROCK Inhibitor, Y-27632	Y-27632
Roscovitine	CYC202/Seliciclib	186692-46-6	Selleck	S1153	Z193060		Roscovitine		Roscovitine
SB-202190	FHPI (p38 MAPK)	152121-30-7	Selleck	S1077	Z193060		SB 202190	SB 202190	SB 202190
SB-202474		172747-50-1	Calbiochem	559387	D00094551		SB 202474	SB 202474
SB-203580		152121-47-6	Selleck	S1076	Z193060	SB-203580	SB 203580	SB 203580	SB 203580
SB-218078		135897-06-2	Tocris	2560	1		SB 218078	SB 218078	SB 218078
SB-220025		182498-32-4	Tocris	2725	2		SB 220025	SB 220025	SB 220025
SGX-523		1022150-57-7	Selleck	S1112	Z193060	SGX-523
Sorafenib	BAY-439006	284461-73-0	Selleck	S7397	Z193060	Sorafenib	Sorafenib
Sphingosine Kinase Inhibitor	SKI II	312636-16-1	Selleck	S7176	Z193060		Sphingosine Kinase Inhibitor	Sphingosine Kinase Inhibitor
Staurosporine		62996-74-1	Cayman	81590	041974-38	Staurosporine	Staurosporine, Streptomyces sp.	Staurosporine, Streptomyces sp.	Staurosporine
SU-14813		627908-92-3	APExBIO	A3844	1	SU-14813
SU-6656		330161-87-0	Selleck	S7774	Z193060		SU6656	SU6656	SU6656
SU-9516		377090-84-1	Tocris	2907	2		SU9516	SU9516	SU9516
TBB	4,5,6,7-Tetrabromobenzotriazole	17374-26-4	Tocris	2275	1				TBB
Sunitinib	SU-11248/Sutent	557795-19-4	LC Labs	S8877-300M	SUB-102	Sunitinib	Sunitinib		Sunitinib
Syk Inhibitor III	MNS	1485-00-3	Selleck	S4921	Z193060		Syk Inhibitor III	Syk Inhibitor III
TAE-684	NVP-TAE684	761439-42-3	Cayman	17670	0467695-11	TAE-684
Tandutinib	MLN-518	387867-13-2	LC Labs	T7802-25M	TNB-103	MLN-518	Tandutinib
TG-100-115		677297-51-7	Selleck	S1352	Z193060	TG-100-115
TG-101348	Fedratinib/SAR302503	936091-26-8	Selleck	S2736	Z193060	TG-101348
TGF-b RI Inhibitor III	SB 505124	356559-13-2	Selleck	S2186	Z193060		TGF-b RI Inhibitor III	TGF-b RI Inhibitor III
Tofacitinib	CP-690550	477600-75-2	LC Labs	T1377-25M	CPS-116	CP-690550	Tofacitinib
Tozasertib	VX-680/MK-0457	639089-54-6	LC Labs	T2304-25M	BVX-105	VX-680/MK-0457	Tozasertib
Vandetanib	Caprelsa/GNF-Pf-2188/Zactima/ZD-6474	443913-73-3	LC Labs	V9402-25M	BTB-107	Vandetanib	Vandetanib
Vatalanib	PTK-787	212141-51-0	LC Labs	V8303-25M	BTL-105	PTK-787	Vatalanib		Vatalanib
VEGF Receptor 2 Kinase Inhibitor III	Semaxanib/SU5416	204005-46-9	Selleck	S2845	Z193060		VEGF Receptor 2 Kinase Inhibitor III	VEGF Receptor 2 Kinase Inhibitor III
VEGF Receptor Tyrosine Kinase Inhibitor III, KRN633		286370-15-8	Selleck	S1557	Z193060		VEGF Receptor Tyrosine Kinase Inhibitor III, KRN633		KRN633
VX-702		745833-23-2	Selleck	S6005	Z193060		VX-702
VX-745	Neflamapimod	209410-46-8	Selleck	S1458	Z193060	VX-745
Number of inhibitors						72	84	63	50
Supplementary Data 1. Custom library. Details of the 140 kinase inhibitors constituting the custom library.
