# Supplementary material for: Dissecting the roles of Haspin and VRK1 in histone H3 phosphorylation during mitosis
Source: Sci Rep. 2022 Jul 1;12:11210. doi: 10.1038/s41598-022-15339-8 (PMC9249732; doi:10.1038/s41598-022-15339-8)
Supplement: Supplementary file 2 — Supplementary Table 2. [file 41598_2022_15339_MOESM2_ESM.xlsx]

## Sheet: Suppl Data 2. Kinases profiled
	Anastassiadis et al.	Davis et al.	Gao et al.	Federov et al.	KinBase Name	HGNC Symbol	Unique HGNC Symbol
Supplementary Data 2. Kinases profiled. The table lists all the kinases profiled in the Davis, Anastassiadis, Gao, and Federov datasets used in this study. The kinase names used are those in the original published profiling studies. In addition, the HGNC symbols for each kinase are provided. The total numbers of kinases profiled are shown at the bottom.		AAK1			AAK1	AAK1	AAK1
	ABL1	ABL1-nonphosphorylated	Abl(h)		ABL1	ABL1	ABL1
		ABL1-phosphorylated			ABL1	ABL1
	ABL2/ARG	ABL2	Arg(h)		ABL2	ABL2	ABL2
	ACK1	TNK2	ACK1(h)		ACK	TNK2	TNK2
		ACVR2A			ACTR2	ACVR2A	ACVR2A
		ACVR2B			ACTR2B	ACVR2B	ACVR2B
		ADCK3			ADCK3	ADCK3	ADCK3
		ADCK4			ADCK4	COQ8B	COQ8B
	AKT1	AKT1	PKBα(h)		AKT1	AKT1	AKT1
	AKT2	AKT2	PKBβ(h)		AKT2	AKT2	AKT2
	AKT3	AKT3	PKBγ(h)		AKT3	AKT3	AKT3
	ALK	ALK	ALK(h)		ALK	ALK	ALK
	ALK1/ACVRL1	ACVRL1			ALK1	ACVRL1	ACVRL1
	ALK2/ACVR1	ACVR1			ALK2	ACVR1	ACVR1
	ALK4/ACVR1B	ACVR1B	ALK4(h)		ALK4	ACVR1B	ACVR1B
		AMPK-alpha1	AMPKα1(h)		AMPKa1	PRKAA1	PRKAA1
		AMPK-alpha2	AMPKα2(h)	AMPKA2	AMPKa2	PRKAA2	PRKAA2
		RIPK4			ANKRD3	RIPK4	RIPK4
	ARAF				ARAF	ARAF	ARAF
	Aurora A	AURKA	Aurora-A(h)		AurA	AURKA	AURKA
	Aurora B	AURKB	Aurora-B(h)		AurB	AURKB	AURKB
	Aurora C	AURKC	Aurora-C(h)		AurC	AURKC	AURKC
	AXL	AXL	Axl(h)		AXL	AXL	AXL
	GRK2				BARK1	GRK2	GRK2
	GRK3				BARK2	GRK3	GRK3
		BIKE			BIKE	BMP2K	BMP2K
	BLK	BLK	Blk(h)		BLK	BLK	BLK
		BMPR1A			BMPR1A	BMPR1A	BMPR1A
		BMPR1B			BMPR1B	BMPR1B	BMPR1B
		BMPR2			BMPR2	BMPR2	BMPR2
	BMX/ETK	BMX	Bmx(h)		BMX	BMX	BMX
	BRAF	BRAF			BRAF	BRAF	BRAF
	BRK	BRK	BRK(h)		BRK	PTK6	PTK6
	BRSK1	BRSK1	BrSK1(h)		BRSK1	BRSK1	BRSK1
	BRSK2	BRSK2	BrSK2(h)		BRSK2	BRSK2	BRSK2
	BTK	BTK	BTK(h)		BTK	BTK	BTK
	CAMK1a	CAMK1	CaMKI(h)		CaMK1a	CAMK1	CAMK1
	CAMK1b				CaMK1b	PNCK	PNCK
	CAMK1d	CAMK1D	CaMKIδ(h)	CaMK1D	CaMK1d	CAMK1D	CAMK1D
	CAMK1g	CAMK1G		CaMK1G	CaMK1g	CAMK1G	CAMK1G
	CAMK2a	CAMK2A		CaMK2A	CaMK2a	CAMK2A	CAMK2A
	CAMK2b	CAMK2B	CaMKIIβ(h)	CaMK2B	CaMK2b	CAMK2B	CAMK2B
	CAMK2d	CAMK2D	CaMKIIδ(h)	CAMK2D	CaMK2d	CAMK2D	CAMK2D
	CAMK2g	CAMK2G	CaMKIIγ(h)	CaMK2G	CaMK2g	CAMK2G	CAMK2G
	CAMK4	CAMK4	CaMKIV(h)	CaMK4	CaMK4	CAMK4	CAMK4
	CAMKK1	CAMKK1			CaMKK1	CAMKK1	CAMKK1
	CAMKK2	CAMKK2		CAMKK2	CaMKK2	CAMKK2	CAMKK2
		MLCK			caMLCK	MYLK3	MYLK3
		CASK			CASK	CASK	CASK
	CDK1/cyclin A				CDC2/Cyclin A	CDK1	CDK1
	CDK1/cyclin B		CDK1/cyclinB(h)		CDC2/Cyclin B	CDK1
		CDC2L2			CDK11a	CDK11A	CDK11A
		CDC2L1			CDK11b	CDK11B	CDK11B
		CDK11			CDK19	CDK19	CDK19
		CDK2		CDK2	CDK2	CDK2	CDK2
	CDK2/cyclin A		CDK2/cyclinA(h)		CDK2/cyclin A	CDK2
	CDK2/cyclin E		CDK2/cyclinE(h)		CDK2/cyclin E	CDK2
		CDK3			CDK3	CDK3	CDK3
	CDK3/cyclin E		CDK3/cyclinE(h)		CDK3/cyclin E	CDK3
	CDK4/cyclin D1	CDK4-cyclinD1			CDK4/cyclin D1	CDK4
	CDK4/cyclin D3	CDK4-cyclinD3			CDK4/cyclin D3	CDK4
		CDK5			CDK5	CDK5	CDK5
	CDK5/p25		CDK5/p25(h)		CDK5/p25	CDK5
	CDK5/p35		CDK5/p35(h)		CDK5/p35	CDK5
				CDK6	CDK6	CDK6	CDK6
	CDK6/cyclin D1				CDK6/cyclin D1	CDK6
	CDK6/cyclin D3		CDK6/cyclinD3(h)		CDK6/cyclin D3	CDK6
		CDK7			CDK7	CDK7	CDK7
	CDK7/cyclin H		CDK7/cyclinH/MAT1(h)		CDK7/cyclin H	CDK7
		CDK8			CDK8	CDK8	CDK8
		CDK9			CDK9	CDK9	CDK9
	CDK9 cyclin K				CDK9 cyclin K	CDK9
	CDK9/cyclin T1		CDK9/cyclin T1(h)		CDK9/cyclin T1	CDK9
		CDKL1		CDKL1	CDKL1	CDKL1	CDKL1
		CDKL2			CDKL2	CDKL2	CDKL2
		CDKL3			CDKL3	CDKL3	CDKL3
		CDKL5			CDKL5	CDKL5	CDKL5
		TRPM6			ChaK2	TRPM6	TRPM6
		CDC2L5			CHED	CDK13	CDK13
	CHK1	CHEK1	CHK1(h)		CHK1	CHEK1	CHEK1
	CHK2	CHEK2	CHK2(h)	CHK2	CHK2	CHEK2	CHEK2
	CK1a1	CSNK1A1			CK1a	CSNK1A1	CSNK1A1
		CSNK1A1L			CK1a2	CSNK1A1L	CSNK1A1L
	CK1d	CSNK1D	CK1δ(h)		CK1d	CSNK1D	CSNK1D
	CK1epsilon	CSNK1E			CK1e	CSNK1E	CSNK1E
	CK1g1	CSNK1G1	CK1γ1(h)	CK1γ1	CK1g1	CSNK1G1	CSNK1G1
	CK1g2	CSNK1G2	CK1γ2(h)	CK1γ2	CK1g2	CSNK1G2	CSNK1G2
	CK1g3	CSNK1G3	CK1γ3(h)	CK1γ3	CK1g3	CSNK1G3	CSNK1G3
	CK2a	CSNK2A1	CK2(h)		CK2a1	CSNK2A1	CSNK2A1
	CK2a2	CSNK2A2	CK2α2(h)		CK2a2	CSNK2A2	CSNK2A2
		STK35			CLIK1	STK35	STK35
	CLK1	CLK1		CLK1	CLK1	CLK1	CLK1
	CLK2	CLK2	CLK2(h)	CLK2	CLK2	CLK2	CLK2
	CLK3	CLK3	CLK3(h)	CLK3	CLK3	CLK3	CLK3
	CLK4	CLK4			CLK4	CLK4	CLK4
	COT1/MAP3K8				COT	MAP3K8	MAP3K8
		CIT			CRIK	CIT	CIT
	CSK	CSK	CSK(h)		CSK	CSK	CSK
	CTK MATK	CTK			CTK	MATK	MATK
	DAPK1	DAPK1	DAPK1(h)		DAPK1	DAPK1	DAPK1
	DAPK2	DAPK2	DAPK2(h)		DAPK2	DAPK2	DAPK2
	ZIPK/DAPK3	DAPK3	ZIPK(h)	DAPK3	DAPK3	DAPK3	DAPK3
		DCAMKL1			DCLK1	DCLK1	DCLK1
	DCAMKL2	DCAMKL2	DCAMKL2(h)		DCLK2	DCLK2	DCLK2
		DCAMKL3			DCLK3	DCLK3	DCLK3
		DDR1			DDR1	DDR1	DDR1
	DDR2	DDR2	DDR2(h)		DDR2	DDR2	DDR2
		DLK			DLK	MAP3K12	MAP3K12
	DMPK	DMPK	DMPK(h)	DMPK	DMPK1	DMPK	DMPK
		DMPK2			DMPK2	CDC42BPG	CDC42BPG
	DRAK1/STK17A	DRAK1	DRAK1(h)	DRAK1	DRAK1	STK17A	STK17A
		DRAK2			DRAK2	STK17B	STK17B
	RIPK5	RIPK5			Dusty	DSTYK	DSTYK
	DYRK1/DYRK1A	DYRK1A			DYRK1A	DYRK1A	DYRK1A
	DYRK1B	DYRK1B			DYRK1B	DYRK1B	DYRK1B
	DYRK2	DYRK2	DYRK2(h)		DYRK2	DYRK2	DYRK2
	DYRK3				DYRK3	DYRK3	DYRK3
	DYRK4				DYRK4	DYRK4	DYRK4
			eEF-2K(h)		eEF2K	EEF2K	EEF2K
	EGFR	EGFR	EGFR(h)		EGFR	EGFR	EGFR
	EPHA1	EPHA1	EphA1(h)		EphA1	EPHA1	EPHA1
	EPHA2	EPHA2	EphA2(h)		EphA2	EPHA2	EPHA2
	EPHA3	EPHA3	EphA3(h)		EphA3	EPHA3	EPHA3
	EPHA4	EPHA4	EphA4(h)		EphA4	EPHA4	EPHA4
	EPHA5	EPHA5	EphA5(h)		EphA5	EPHA5	EPHA5
	EPHA6	EPHA6			EphA6	EPHA6	EPHA6
	EPHA7	EPHA7	EphA7(h)		EphA7	EPHA7	EPHA7
	EPHA8	EPHA8	EphA8(h)		EphA8	EPHA8	EPHA8
	EPHB1	EPHB1	EphB1(h)		EphB1	EPHB1	EPHB1
	EPHB2	EPHB2	EphB2(h)		EphB2	EPHB2	EPHB2
	EPHB3	EPHB3	EphB3(h)		EphB3	EPHB3	EPHB3
	EPHB4	EPHB4	EphB4(h)		EphB4	EPHB4	EPHB4
		EPHB6			EphB6	EPHB6	EPHB6
	ERBB2/HER2	ERBB2			ErbB2	ERBB2	ERBB2
		ERBB3			ErbB3	ERBB3	ERBB3
	ERBB4/HER4	ERBB4	ErbB4(h)		ErbB4	ERBB4	ERBB4
	ERK1	ERK1	MAPK1(h)	ERK1	Erk1	MAPK3	MAPK3
	ERK2 MAPK1	ERK2	MAPK2(h)		Erk2	MAPK1	MAPK1
		ERK3		ERK3	Erk3	MAPK6	MAPK6
		ERK4			Erk4	MAPK4	MAPK4
		ERK5			Erk5	MAPK7	MAPK7
		ERK8			Erk7	MAPK15	MAPK15
	FAK/PTK2	FAK	FAK(h)		FAK	FAK	FAK
	FER	FER	Fer(h)		FER	FER	FER
	FES/FPS	FES	Fes(h)		FES	FES	FES
	FGFR1	FGFR1	FGFR1(h)		FGFR1	FGFR1	FGFR1
	FGFR2	FGFR2	FGFR2(h)		FGFR2	FGFR2	FGFR2
	FGFR3	FGFR3	FGFR3(h)		FGFR3	FGFR3	FGFR3
	FGFR4	FGFR4	FGFR4(h)		FGFR4	FGFR4	FGFR4
	FGR	FGR	Fgr(h)		FGR	FGR	FGR
	FLT1/VEGFR1	FLT1	Flt1(h)		FLT1	FLT1	FLT1
	FLT3	FLT3	Flt3(h)		FLT3	FLT3	FLT3
	FLT4/VEGFR3	FLT4	Flt4(h)		FLT4	FLT4	FLT4
	FMS	CSF1R	Fms(h)		FMS	CSF1R	CSF1R
		MTOR	mTOR(h)		FRAP	MTOR	MTOR
			mTOR/FKBP12(h)		FRAP/FKBP12	MTOR/FKBP1A
	FRK/PTK5	FRK	PTK5(h)		FRK	FRK	FRK
		STK36			Fused	STK36	STK36
	FYN	FYN	Fyn(h)		FYN	FYN	FYN
		GAK			GAK	GAK	GAK
	GCK MAP4K2	MAP4K2	GCK(h)		GCK	MAP4K2	MAP4K2
		GCN2(Kin.Dom.2,S808G)			GCN2	EIF2AK4	EIF2AK4
	GRK4	GRK4			GPRK4	GRK4	GRK4
	GRK5		GRK5(h)		GPRK5	GRK5	GRK5
	GRK6		GRK6(h)		GPRK6	GRK6	GRK6
	GRK7	GRK7	GRK7(h)		GPRK7	GRK7	GRK7
	Haspin		Haspin(h)		GSG2	GSG2	GSG2
	GSK3a	GSK3A	GSK3α(h)		GSK3A	GSK3A	GSK3A
	GSK3b	GSK3B	GSK3β(h)	GSK3β	GSK3B	GSK3B	GSK3B
	HCK	HCK	Hck(h)		HCK	HCK	HCK
			Hck(h) activated		HCK	HCK
	HGK MAP4K4	MAP4K4			HGK	MAP4K4	MAP4K4
		TNNI3K			HH498	TNNI3K	TNNI3K
	HIPK1	HIPK1	HIPK1(h)		HIPK1	HIPK1	HIPK1
	HIPK2	HIPK2	HIPK2(h)		HIPK2	HIPK2	HIPK2
	HIPK3	HIPK3	HIPK3(h)		HIPK3	HIPK3	HIPK3
	HIPK4	HIPK4			HIPK4	HIPK4	HIPK4
		HPK1			HPK1	MAP4K1	MAP4K1
		EIF2AK1			HRI	EIF2AK1	EIF2AK1
		HUNK			HUNK	HUNK	HUNK
		ICK			ICK	ICK	ICK
	IGF1R	IGF1R	IGF-1R(h)		IGF1R	IGF1R	IGF1R
			IGF-1R(h), activated		IGF1R	IGF1R
	IKKa/CHUK	IKK-alpha	IKKα(h)		IKKa	CHUK	CHUK
	IKKb/IKBKB	IKK-beta	IKKβ(h)		IKKb	IKBKB	IKBKB
	IKKe/IKBKE	IKK-epsilon			IKKe	IKBKE	IKBKE
	IR	INSR	IR(h)		INSR	INSR	INSR
			IR(h), activated		INSR	INSR
	IRAK1	IRAK1	IRAK1(h)		IRAK1	IRAK1	IRAK1
		IRAK3			IRAK3	IRAK3	IRAK3
	IRAK4	IRAK4	IRAK4(h)		IRAK4	IRAK4	IRAK4
		ERN1			IRE1	ERN1	ERN1
	IRR/INSRR	INSRR	IRR(h)		IRR	INSRR	INSRR
	ITK	ITK	Itk(h)		ITK	ITK	ITK
	JAK1 (866-1154)	JAK1(JH1domain-catalytic)		JAK1-B	JAK1(JH1)	JAK1	JAK1
		JAK1(JH2domain-pseudokinase)			JAK1(JH2)	JAK1
	JAK2 (809-1132)	JAK2(JH1domain-catalytic)	JAK2(h) 808-end		JAK2(JH1)	JAK2	JAK2
	JAK3 (781-1124)	JAK3(JH1domain-catalytic)	JAK3(h) 781-end		JAK3(JH1)	JAK3	JAK3
	JNK1	JNK1	JNK1α1(h)		JNK1	MAPK8	MAPK8
	JNK2	JNK2	JNK2α2(h)		JNK2	MAPK9	MAPK9
	JNK3	JNK3	JNK3(h)		JNK3	MAPK10	MAPK10
	KDR/VEGFR2	VEGFR2	KDR(h)		KDR	KDR	KDR
	KHS MAP4K5	MAP4K5			KHS1	MAP4K5	MAP4K5
		MAP4K3			KHS2	MAP4K3	MAP4K3
	c-Kit	KIT	cKit(h)		KIT	KIT	KIT
		LATS1			LATS1	LATS1	LATS1
		LATS2			LATS2	LATS2	LATS2
	LCK	LCK	Lck(h)		LCK	LCK	LCK
			Lck(h) activated		LCK	LCK
	LIMK1	LIMK1	LIMK1(h)		LIMK1	LIMK1	LIMK1
		LIMK2			LIMK2	LIMK2	LIMK2
	LKB1	LKB1	LKB1(h)		LKB1	STK11	STK11
	LOK/STK10	LOK	LOK(h)	LOK	LOK	STK10	STK10
	LRRK2	LRRK2			LRRK2	LRRK2	LRRK2
	TYK1/LTK	LTK			LTK	LTK	LTK
	LYN	LYN	Lyn(h)		LYN	LYN	LYN
	LYN B				LYN(Q23-R43del)	LYN
		LZK			LZK	MAP3K13	MAP3K13
		MAK			MAK	MAK	MAK
	MEK1	MEK1	MEK1(h)		MAP2K1	MAP2K1	MAP2K1
	MEK2	MEK2		MEK2	MAP2K2	MAP2K2	MAP2K2
		MEK3			MAP2K3	MAP2K3	MAP2K3
		MEK4			MAP2K4	MAP2K4	MAP2K4
		MEK5			MAP2K5	MAP2K5	MAP2K5
	MKK6	MEK6	MKK6(h)	MAP2K6	MAP2K6	MAP2K6	MAP2K6
		MKK7	MKK7β(h)		MAP2K7	MAP2K7	MAP2K7
		MAP3K1			MAP3K1	MAP3K1	MAP3K1
		MAP3K15			MAP3K15	MAP3K15	MAP3K15
	MEKK2	MAP3K2			MAP3K2	MAP3K2	MAP3K2
	MEKK3	MAP3K3			MAP3K3	MAP3K3	MAP3K3
		MAP3K4			MAP3K4	MAP3K4	MAP3K4
	ASK1/MAP3K5	ASK1	ASK1(h)	ASK1	MAP3K5	MAP3K5	MAP3K5
		ASK2			MAP3K6	MAP3K6	MAP3K6
	MAPKAPK2	MAPKAPK2	MAPKAP-K2(h)		MAPKAPK2	MAPKAPK2	MAPKAPK2
	MAPKAPK3		MAPKAP-K3(h)		MAPKAPK3	MAPKAPK3	MAPKAPK3
	MAPKAPK5/PRAK	MAPKAPK5	PRAK(h)		MAPKAPK5	MAPKAPK5	MAPKAPK5
	MARK1	MARK1	MARK1(h)		MARK1	MARK1	MARK1
	MARK2/PAR-1Ba	MARK2	PAR-1Bα(h)		MARK2	MARK2	MARK2
	MARK3	MARK3			MARK3	MARK3	MARK3
	MARK4	MARK4			MARK4	MARK4	MARK4
		MAST1			MAST1	MAST1	MAST1
		YSK4			MEKK15	MAP3K19	MAP3K19
	MELK	MELK	MELK(h)		MELK	MELK	MELK
	c-MER	MERTK	Mer(h)		MER	MERTK	MERTK
	c-MET	MET	Met(h)		MET	MET	MET
	MINK/MINK1	MINK	MINK(h)		MINK	MINK	MINK
	MLK1/MAP3K9	MLK1	MLK1(h)		MLK1	MAP3K9	MAP3K9
	MLK2/MAP3K10	MLK2			MLK2	MAP3K10	MAP3K10
	MLK3/MAP3K11	MLK3			MLK3	MAP3K11	MAP3K11
	MNK1	MKNK1			MNK1	MKNK1	MKNK1
	MNK2	MKNK2	Mnk2(h)		MNK2	MKNK2	MKNK2
	STK16	STK16		MPSK1	MPSK1	STK16	STK16
	MRCKa/CDC42BPA	MRCKA	MRCKα(h)		MRCKa	CDC42BPA	CDC42BPA
	MRCKb/CDC42BPB	MRCKB	MRCKβ(h)		MRCKb	CDC42BPB	CDC42BPB
	MSK1/RPS6KA5 (full)		MSK1(h) 2-end		MSK1	RPS6KA5	RPS6KA5
		RPS6KA5(Kin.Dom.2-C-terminal)			MSK1(Cterm)	RPS6KA5
		RPS6KA5(Kin.Dom.1-N-terminal)			MSK1(Nterm)	RPS6KA5
	MSK2/RPS6KA4 (full)		MSK2(h) 2-end		MSK2	RPS6KA4	RPS6KA4
		RPS6KA4(Kin.Dom.2-C-terminal)			MSK2(Cterm)	RPS6KA4
		RPS6KA4(Kin.Dom.1-N-terminal)			MSK2(Nterm)	RPS6KA4
	MSSK1/STK23	SRPK3	MSSK1(h)		MSSK1	SRPK3	SRPK3
	MST1/STK4	MST1	MST1(h)	MST1	MST1	STK4	STK4
	MST2/STK3	MST2	MST2(h)		MST2	STK3	STK3
	MST3/STK24	MST3	MST3(h)		MST3	STK24	STK24
	MST4	MST4		MST4	MST4	STK26	STK26
	MUSK	MUSK	MuSK(h)		MUSK	MUSK	MUSK
		MYO3A			MYO3A	MYO3A	MYO3A
	MYO3b	MYO3B			MYO3B	MYO3B	MYO3B
		PKMYT1			MYT1	PKMYT1	PKMYT1
	STK38/NDR1	NDR1		NDR1	NDR1	STK38	STK38
		NDR2			NDR2	STK38L	STK38L
	NEK1	NEK1			NEK1	NEK1	NEK1
	NEK11	NEK11	NEK11(h)		NEK11	NEK11	NEK11
	NEK2	NEK2	NEK2(h)	NEK2	NEK2	NEK2	NEK2
	NEK3	NEK3	NEK3(h)		NEK3	NEK3	NEK3
	NEK4	NEK4			NEK4	NEK4	NEK4
		NEK5			NEK5	NEK5	NEK5
	NEK6	NEK6	NEK6(h)	NEK6	NEK6	NEK6	NEK6
	NEK7	NEK7	NEK7(h)		NEK7	NEK7	NEK7
	NEK9	NEK9			NEK9	NEK9	NEK9
	NIK/MAP3K14				NIK	MAP3K14	MAP3K14
		NIM1			NIM1	NIM1K	NIM1K
	NLK	NLK	NLK(h)		NLK	NLK	NLK
	ARK5/NUAK1	ARK5	ARK5(h)		NuaK1	NUAK1	NUAK1
	SNARK/NUAK2	SNARK			NuaK2	NUAK2	NUAK2
	OSR1/OXSR1	OSR1		OSR1	OSR1	OXSR1	OXSR1
	P38a/MAPK14	p38-alpha	SAPK2a(h)		p38a	MAPK14	MAPK14
	P38b/MAPK11	p38-beta	SAPK2b(h)	p38beta	p38b	MAPK11	MAPK11
	P38d/MAPK13	p38-delta	SAPK4(h)		p38d	MAPK13	MAPK13
	P38g	p38-gamma	SAPK3(h)		p38g	MAPK12	MAPK12
	p70S6K/RPS6KB1	S6K1	p70S6K(h)		p70S6K	RPS6KB1	RPS6KB1
	p70S6Kb/RPS6KB2				p70S6Kb	RPS6KB2	RPS6KB2
	PAK1	PAK1			PAK1	PAK1	PAK1
	PAK2	PAK2	PAK2(h)		PAK2	PAK2	PAK2
	PAK3	PAK3	PAK3(h)		PAK3	PAK3	PAK3
	PAK4	PAK4	PAK4(h)	PAK4	PAK4	PAK4	PAK4
	PAK5	PAK7	PAK5(h)	PAK5	PAK5	PAK5	PAK5
	PAK6	PAK6	PAK6(h)	PAK6	PAK6	PAK6	PAK6
	PASK		PASK(h)		PASK	PASK	PASK
	PBK/TOPK			PBK	PBK	PBK	PBK
		PCTK1		PCTK1	PCTAIRE1	CDK16	CDK16
		PCTK2			PCTAIRE2	CDK17	CDK17
		PCTK3			PCTAIRE3	CDK18	CDK18
	PDGFRa	PDGFRA	PDGFRα(h)		PDGFRa	PDGFRA	PDGFRA
	PDGFRb	PDGFRB	PDGFRβ(h)		PDGFRb	PDGFRB	PDGFRB
	PDK1/PDPK1	PDPK1	PDK1(h)	PDK1	PDHK1	PDK1	PDK1
		PFCDPK1(P.falciparum)			N/A
		PFPK5(P.falciparum)			N/A
		PFTK1			PFTAIRE1	CDK14	CDK14
		PFTAIRE2			PFTAIRE2	CDK15	CDK15
	PHKg1	PHKG1			PHKg1	PHKG1	PHKG1
	PHKg2	PHKG2	PhKγ2(h)		PHKg2	PHKG2	PHKG2
		PIK3C2B			PIK3C2B	PIK3C2B	PIK3C2B
		PIK3C2G			PIK3C2G	PIK3C2G	PIK3C2G
		PIK3CA			PIK3CA	PIK3CA	PIK3CA
		PIK3CB			PIK3CB	PIK3CB	PIK3CB
		PIK3CD			PIK3CD	PIK3CD	PIK3CD
		PIK3CG			PIK3CG	PIK3CG	PIK3CG
		PIK4CB			PIK4CB	PI4KB	PI4KB
	PIM1	PIM1	Pim-1(h)	PIM1	PIM1	PIM1	PIM1
	PIM2	PIM2	Pim-2(h)	PIM2	PIM2	PIM2	PIM2
	PIM3	PIM3	Pim-3(h)	PIM3	PIM3	PIM3	PIM3
		PIP5K1A			PIP5K1A	PIP5K1A	PIP5K1A
		PIP5K1C			PIP5K1C	PIP5K1C	PIP5K1C
		PIP5K2B			PIP5K2B	PI4PK2B	PI4PK2B
		PIP5K2C			PIP5K2C	PI4PK2C	PI4PK2C
	PKA	PKAC-alpha	PKA(h)	PKA	PKACa	PRKACA	PRKACA
		PKAC-beta			PKACb	PRKACB	PRKACB
	PKAcg				PKACg	PRKACG	PRKACG
	PKCa		PKCα(h)		PKCa	PRKCA	PRKCA
	PKCb1		PKCβI(h)		PKCb1	PRKCB	PRKCB
	PKCb2		PKCβII(h)		PKCb2	PRKCB
	PKCd	PRKCD	PKCδ(h)		PKCd	PRKCD	PRKCD
	PKCepsilon	PRKCE	PKCε(h)		PKCe	PRKCE	PRKCE
	PKCg		PKCγ(h)		PKCg	PRKCG	PRKCG
	PKCeta	PRKCH	PKCη(h)		PKCh	PRKCH	PRKCH
	PKCiota	PRKCI	PKCι(h)		PKCi	PRKCI	PRKCI
	PKCtheta	PRKCQ	PKCθ(h)		PKCt	PRKCQ	PRKCQ
	PKCzeta		PKCζ(h)		PKCz	PRKCZ	PRKCZ
	PKCmu/PRKD1	PRKD1	PKCμ(h)		PKD1	PRKD1	PRKD1
	PKD2/PRKD2	PRKD2	PKD2(h)		PKD2	PRKD2	PRKD2
	PKCnu/PRKD3	PRKD3			PKD3	PRKD3	PRKD3
	PKG1a	PRKG1	PKG1α(h)		PKG1	PRKG1	PRKG1
	PKG1b		PKG1β(h)		PKG1b	PRKG1
	PKG2/PRKG2	PRKG2			PKG2	PRKG2	PRKG2
	PKN1/PRK1	PKN1			PKN1	PKN1	PKN1
	PKN2/PRK2	PKN2	PRK2(h)		PKN2	PKN2	PKN2
		PKNB(M.tuberculosis)			N/A
		PRKR			PKR	EIF2AK2	EIF2AK2
	PLK1	PLK1	Plk1(h)	PLK1	PLK1	PLK1	PLK1
	PLK2	PLK2	Snk(h)		PLK2	PLK2	PLK2
	PLK3	PLK3	Plk3(h)		PLK3	PLK3	PLK3
		PLK4		PLK4	PLK4	PLK4	PLK4
	PRKX	PRKX	PrKX(h)		PRKX	PRKX	PRKX
		PRP4			PRP4	PRPF4B	PRPF4B
	PYK2	PYK2	Pyk2(h)		PYK2	PTK2B	PTK2B
	SIK2	SIK2			QIK	SIK2	SIK2
		QSK			QSK	SIK3	SIK3
	RAF1	RAF1	c-RAF(h)		RAF1	RAF1	RAF1
	RET	RET	Ret(h)		RET	RET	RET
		GRK1			RHOK	GRK1	GRK1
		RIOK1		RIOK2	RIOK1	RIOK1	RIOK1
		RIOK2			RIOK2	RIOK2	RIOK2
		RIOK3			RIOK3	RIOK3	RIOK3
		RIPK1			RIPK1	RIPK1	RIPK1
	RIPK2	RIPK2	RIPK2(h)		RIPK2	RIPK2	RIPK2
	ROCK1	ROCK1	ROCK-I(h)		ROCK1	ROCK1	ROCK1
	ROCK2	ROCK2	ROCK-II(h)		ROCK2	ROCK2	ROCK2
	RON/MST1R	MST1R	Ron(h)		RON	MST1R	MST1R
	ROS/ROS1	ROS1	Ros(h)		ROS	ROS1	ROS1
	RSK1 (full)		Rsk1(h) full		RSK1	RPS6KA1	RPS6KA1
		RSK1(Kin.Dom.2-C-terminal)			RSK1(Cterm)	RPS6KA1
		RSK1(Kin.Dom.1-N-terminal)			RSK1(Nterm)	RPS6KA1
	RSK2 (full)		Rsk2(h) 2-end		RSK2	RPS6KA3	RPS6KA3
				RSK2b	RSK2(Cterm)	RPS6KA3
		RSK2(Kin.Dom.1-N-terminal)		RSK2a	RSK2(Nterm)	RPS6KA3
	RSK3 (full)		Rsk3(h) full		RSK3	RPS6KA2	RPS6KA2
		RSK3(Kin.Dom.2-C-terminal)			RSK3(Cterm)	RPS6KA2
		RSK3(Kin.Dom.1-N-terminal)			RSK3(Nterm)	RPS6KA2
	RSK4 (full)		Rsk4(h) full		RSK4	RPS6KA6	RPS6KA6
		RSK4(Kin.Dom.2-C-terminal)			RSK4(Cterm)	RPS6KA6
		RSK4(Kin.Dom.1-N-terminal)			RSK4(Nterm)	RPS6KA6
		SBK1			SBK	SBK1	SBK1
		MYLK4			SgK085	MYLK4	MYLK4
	SGK1		SGK(h)		SGK1	SGK1	SGK1
		SgK110			SgK110	SBK3	SBK3
	SGK2		SGK2(h)		SGK2	SGK2	SGK2
		ANKK1			SgK288	ANKK1	ANKK1
	SGK3/SGKL	SGK3	SGK3(h)		SGK3	SGK3	SGK3
		SIK	SIK(h)		SIK	SIK1	SIK1
	MLCK2/MYLK2	MYLK2			skMLCK	MYLK2	MYLK2
	SLK/STK2	SLK		SLK	SLK	SLK	SLK
	MLCK/MYLK	MYLK	MLCK(h)		smMLCK	MYLK	MYLK
		SNRK			SNRK	SNRK	SNRK
	c-SRC	SRC	cSRC(h)		SRC	SRC	SRC
	SRMS	SRMS			SRM	SRMS	SRMS
	SRPK1	SRPK1	SRPK1(h)		SRPK1	SRPK1	SRPK1
	SRPK2	SRPK2	SRPK2(h)		SRPK2	SRPK2	SRPK2
	STK33	STK33	STK33(h)		STK33	STK33	STK33
	STK39/STLK3	STK39		STLK3	STLK3	STK39	STK39
	SYK	SYK	Syk(h)		SYK	SYK	SYK
	TAK1	TAK1	TAK1(h)		TAK1	MAP3K7	MAP3K7
	TAOK1	TAOK1	TAO1(h)		TAO1	TAOK1	TAOK1
	TAOK2/TAO1	TAOK2	TAO2(h)		TAO2	TAOK2	TAOK2
	TAOK3/JIK	TAOK3	TAO3(h)		TAO3	TAOK3	TAOK3
	TBK1	TBK1	TBK1(h)		TBK1	TBK1	TBK1
	TEC	TEC	Tec(h) activated		TEC	TEC	TEC
		TESK1			TESK1	TESK1	TESK1
	ALK5/TGFBR1	TGFBR1	TGFBR1(h)		TGFbR1	TGFBR1	TGFBR1
	TGFBR2	TGFBR2			TGFbR2	TGFBR2	TGFBR2
		TIE1			TIE1	TIE1	TIE1
	TIE2/TEK	TIE2	Tie2 (h)		TIE2	TEK	TEK
		TLK1			TLK1	TLK1	TLK1
	TLK2	TLK2	TLK2(h)		TLK2	TLK2	TLK2
		TNIK		TNIK	TNIK	TNIK	TNIK
		TNK1			TNK1	TNK1	TNK1
	TRKA	TRKA	TrkA(h)		TRKA	NTRK1	NTRK1
	TRKB	TRKB	TrkB(h)		TRKB	NTRK2	NTRK2
	TRKC	TRKC			TRKC	NTRK3	NTRK3
	STK22D/TSSK1	TSSK1B	TSSK1(h)		TSSK1	TSSK1B	TSSK1B
	TSSK2		TSSK2(h)		TSSK2	TSSK2	TSSK2
	TTK	TTK			TTK	TTK	TTK
	TXK	TXK	Txk(h)		TXK	TXK	TXK
	TYK2 (833-1187)	TYK2(JH1domain-catalytic)			TYK2(JH1)	TYK2	TYK2
		TYK2(JH2domain-pseudokinase)			TYK2(JH2)	TYK2
	TYRO3 SKY	TYRO3	Rse(h)		TYRO3	TYRO3	TYRO3
	ULK1	ULK1			ULK1	ULK1	ULK1
	ULK2	ULK2	ULK2(h)		ULK2	ULK2	ULK2
	ULK3	ULK3	ULK3(h)		ULK3	ULK3	ULK3
	VRK1			VRK1	VRK1	VRK1	VRK1
		VRK2	VRK2(h)	VRK2	VRK2	VRK2	VRK2
				VRK3	VRK3	VRK3	VRK3
	WEE1	WEE1			Wee1	WEE1	WEE1
		WEE2			Wee1B	WEE2	WEE2
	WNK2		WNK2(h)		Wnk2	WNK2	WNK2
	WNK3		WNK3(h)		Wnk3	WNK3	WNK3
		YANK1			YANK1	STK32A	STK32A
		YANK2			YANK2	STK32B	STK32B
		YANK3			YANK3	STK32C	STK32C
	YES/YES1	YES	Yes(h)		YES	YES	YES
	STK25/YSK1	YSK1		YSK1	YSK1	STK25	STK25
	ZAK/MLTK	ZAK			ZAK	MAP3K20	MAP3K20
	ZAP70	ZAP70	ZAP-70(h)		ZAP70	ZAP70	ZAP70
number of kinases:	300	388	234	60
total number of kinases:						444
number of unique human kinase genes:							405
number of unique kinase genes:							408
