# Supplementary material for: Dissecting the roles of Haspin and VRK1 in histone H3 phosphorylation during mitosis
Source: Sci Rep. 2022 Jul 1;12:11210. doi: 10.1038/s41598-022-15339-8 (PMC9249732; doi:10.1038/s41598-022-15339-8)
Supplement: Supplementary file 3 — Supplementary Table 3. [file 41598_2022_15339_MOESM3_ESM.xlsx]

## Sheet: Sheet1
Supplementary Data 3. KiPIK screening results (related to Figure 2).			Anastassiadis				Davis				Gao 1 µM				Gao 10 µM				Federov
	rank		kinase	correl. coeff.	z-score		kinase	correl. coeff.	z-score		kinase	correl. coeff.	z-score		kinase	correl. coeff.	z-score		kinase	correl. coeff.	z-score
	1		Haspin	0.737711	6.68728		DYRK2	0.713911	6.09493		Haspin(h)	0.756529	6.20546		Haspin(h)	0.730389	5.80947		PIM2	0.608872	4.45
	2		TLK2	0.674213	6.11854		PIM2	0.693297	5.92149		PKG1a(h)	0.696585	5.71455		PKG1a(h)	0.727965	5.79035		CLK1	0.596069	4.35838
	3		STK38/NDR1	0.647914	5.88297		PIM3	0.674973	5.76732		PKA(h)	0.663169	5.44089		DYRK2(h)	0.67844	5.39972		ASK1	0.574616	4.20486
	4		DYRK2	0.626762	5.69351		LATS1	0.656441	5.6114		MSK1(h)	0.612881	5.02906		MSK1(h)	0.60332	4.8072		PIM1	0.571757	4.1844
	5		PKAcg	0.611346	5.55544		DMPK	0.648258	5.54255		MSK2(h)	0.60616	4.97402		PKD2(h)	0.60093	4.78835		DAPK3	0.537984	3.94271
	6		PKA	0.60106	5.4633		PKN2	0.637992	5.45618		DYRK2(h)	0.579694	4.75727		PKBa(h)	0.590317	4.70465		PRKACA	0.530877	3.89186
	7		MUSK	0.596732	5.42453		CLK4	0.633654	5.41968		ROCK-II(h)	0.574084	4.71133		PrKX(h)	0.589749	4.70016		RSK2b	0.527336	3.86651
	8		DYRK1B	0.594651	5.40589		DYRK1B	0.627231	5.36564		PrKX(h)	0.57168	4.69165		PKA(h)	0.587446	4.682		DRAK1	0.519711	3.81195
	9		DYRK3	0.592967	5.39081		LATS2	0.624886	5.34592		PKG1b(h)	0.554655	4.55222		SGK3(h)	0.585223	4.66447		PIM3	0.516187	3.78673
	10		MYO3b	0.592667	5.38813		PRKX	0.620377	5.30798		PRK2(h)	0.549641	4.51116		PRK2(h)	0.577869	4.60646		MAP2K6	0.498759	3.66201
	11		PRKX	0.591434	5.37708		BRSK2	0.616953	5.27917		MKK7b(h)	0.536303	4.40193		PKCm(h)	0.571526	4.55643		CLK2	0.443172	3.26422
	12		PKCmu/PRKD1	0.589133	5.35647		CAMK2B	0.604126	5.17125		CaMKIIb(h)	0.531594	4.36337		MSK2(h)	0.57118	4.5537		YSK1	0.427782	3.15409
	13		MSK2/RPS6KA4	0.585509	5.32401		CAMK2D	0.599749	5.13442		Pim-3(h)	0.529073	4.34272		Pim-3(h)	0.567578	4.52529		OSR1	0.415384	3.06536
	14		MSK1/RPS6KA5	0.579047	5.26613		PIM1	0.596788	5.10951		Pim-1(h)	0.523696	4.29869		Pim-2(h)	0.566362	4.5157		MPSK1	0.414652	3.06013
	15		PKD2/PRKD2	0.574455	5.225		CAMK2A	0.59674	5.10911		MELK(h)	0.523272	4.29521		DAPK2(h)	0.564693	4.50253		CAMK2G	0.413908	3.0548
	16		PKCnu/PRKD3	0.56947	5.18035		MYLK	0.596077	5.10353		PKD2(h)	0.519223	4.26205		ROCK-II(h)	0.558594	4.45442		PAK6	0.410747	3.03218
	17		PKG1b	0.569186	5.1778		MEK3	0.589047	5.04438		IKKa(h)	0.515157	4.22875		PKG1b(h)	0.541643	4.32073		CDKL1	0.410316	3.0291
	18		STK33	0.567816	5.16553		DYRK1A	0.587192	5.02878		Mnk2(h)	0.513156	4.21237		ROCK-I(h)	0.54031	4.31021		MST1	0.404438	2.98703
	19		DYRK1/DYRK1A	0.567046	5.15864		BRSK1	0.586604	5.02383		PKBg(h)	0.50661	4.15876		Pim-1(h)	0.540096	4.30852		AMPKA2	0.403056	2.97714
	20		PKG2/PRKG2	0.563149	5.12374		CLK1	0.581314	4.97932		Fer(h)	0.497807	4.08667		SGK2(h)	0.526209	4.19899		RIOK2	0.402983	2.97662
	21		MKK6	0.553742	5.03948		CLK2	0.580321	4.97097		DAPK2(h)	0.491504	4.03505		STK33(h)	0.524958	4.18912		CAMK2A	0.373452	2.76529
	22		p70S6K/RPS6KB1	0.553525	5.03754		NDR2	0.580138	4.96943		JNK1a1(h)	0.489308	4.01707		Mnk2(h)	0.520445	4.15352		CAMK2B	0.373267	2.76397
	23		PIM1	0.550063	5.00652		PAK6	0.578001	4.95145		SGK(h)	0.48183	3.95582		IKKa(h)	0.516073	4.11904		MST4	0.363129	2.69142
	24		PKG1a	0.548462	4.99218		SGK3	0.574657	4.92332		CaMKI(h)	0.480336	3.94359		CaMKIIb(h)	0.496276	3.96289		NDR1	0.359979	2.66888
	25		ASK1/MAP3K5	0.536066	4.88115		ASK1	0.574086	4.91851		CaMKIV(h)	0.480264	3.943		MELK(h)	0.496188	3.9622		CAMK1D	0.340445	2.52909
	26		SGK2	0.530518	4.83146		MAP3K15	0.572399	4.90431		STK33(h)	0.479052	3.93307		HIPK3(h)	0.489822	3.91198		RSK2a	0.33658	2.50143
	27		DRAK1/STK17A	0.524668	4.77906		GRK1	0.569175	4.8772		PKCm(h)	0.472791	3.8818		ZIPK(h)	0.487696	3.89522		MEK2	0.321596	2.3942
	28		CAMK2b	0.522414	4.75887		ROCK1	0.567838	4.86595		SGK3(h)	0.472711	3.88115		MKK6(h)	0.466036	3.72437		CDK2	0.320277	2.38476
	29		SGK3/SGKL	0.521247	4.74842		ASK2	0.565304	4.84462		TAK1(h)	0.472302	3.8778		SAPK3(h)	0.464343	3.71102		CAMK4	0.315399	2.34986
	30		AKT1	0.521131	4.74738		PHKG2	0.564009	4.83373		SAPK3(h)	0.46351	3.8058		p70S6K(h)	0.463908	3.70759		CHEK2	0.315276	2.34898
	31		PKN1/PRK1	0.519738	4.7349		PRKD3	0.560125	4.80105		Rsk4(h)	0.463318	3.80422		PDK1(h)	0.4586	3.66572		PAK5	0.307084	2.29035
	32		DAPK1	0.518438	4.72326		PRKCE	0.558828	4.79013		Pim-2(h)	0.458485	3.76464		SGK(h)	0.45282	3.62013		TNIK	0.30498	2.27529
	33		PHKg2	0.517329	4.71332		DAPK1	0.557417	4.77827		SGK2(h)	0.455459	3.73986		BrSK2(h)	0.45241	3.6169		CAMKK2	0.285342	2.13476
	34		TTK	0.517098	4.71126		CSNK1G2	0.555623	4.76317		SAPK4(h)	0.452588	3.71635		PKCbI(h)	0.451096	3.60653		PAK4	0.279096	2.09006
	35		WNK3	0.511874	4.66447		MELK	0.553877	4.74849		CaMKId(h)	0.450062	3.69567		LKB1(h)	0.451004	3.60581		PLK4	0.278434	2.08533
	36		CLK1	0.509958	4.6473		PRKCH	0.553028	4.74134		Fes(h)	0.449901	3.69434		PKBg(h)	0.45065	3.60301		CK1G2	0.266152	1.99743
	37		SGK1	0.504284	4.59648		CSNK1A1L	0.552213	4.73448		PDK1(h)	0.447328	3.67327		ASK1(h)	0.450627	3.60283		CAMK1G	0.260938	1.96012
	38		ULK3	0.501417	4.5708		PRKG2	0.549235	4.70943		MEK1(h)	0.44634	3.66518		PKCd(h)	0.444698	3.55607		CAMK2D	0.255808	1.92341
	39		MNK2	0.500708	4.56445		CAMK2G	0.547947	4.69859		TLK2(h)	0.441676	3.62699		MAPKAP-K2(h)	0.444019	3.55071		CLK3	0.248523	1.87127
	40		CAMK1g	0.497539	4.53607		STK33	0.546831	4.6892		Rsk1(h)	0.440992	3.62139		CHK1(h)	0.441778	3.53303		PLK1	0.240864	1.81647
	41		PASK	0.495258	4.51563		RPS6KA4(Kin.Dom.1-N-terminal)	0.545499	4.67799		PAR-1Ba(h)	0.439813	3.61173		SAPK4(h)	0.441333	3.52952		SLK	0.222619	1.6859
	42		GRK6	0.494379	4.50776		MAPKAPK5	0.545253	4.67593		ASK1(h)	0.43683	3.5873		MKK7b(h)	0.44125	3.52887		CDK6	0.191564	1.46367
	43		MLCK/MYLK	0.482859	4.40458		DAPK2	0.544263	4.6676		DRAK1(h)	0.436085	3.5812		PAR-1Ba(h)	0.432505	3.4599		DMPK1	0.185265	1.41859
	44		ZIPK/DAPK3	0.482073	4.39754		PAK7	0.54051	4.63602		Syk(h)	0.428824	3.52174		IKKb(h)	0.431644	3.45311		MST4	0.174545	1.34187
	45		MELK	0.482047	4.3973		PKN1	0.540085	4.63244		ROCK-I(h)	0.42734	3.50958		CLK2(h)	0.429136	3.43332		LOK	0.16259	1.25632
	46		IKKe/IKBKE	0.481051	4.38839		PKAC-alpha	0.539725	4.62942		CDK1/cyclinB(h)	0.426582	3.50337		Snk(h)	0.425828	3.40723		ERK1	0.159659	1.23535
	47		ROCK1	0.479986	4.37884		PHKG1	0.539151	4.62459		MINK(h)	0.423424	3.47751		Ros(h)	0.42543	3.40409		JAK1~B	0.134948	1.05851
	48		CAMK2g	0.479499	4.37448		CTK	0.537066	4.60705		CHK1(h)	0.419002	3.4413		DAPK1(h)	0.423204	3.38653		CK1G3	0.117457	0.933342
	49		PAK6	0.471905	4.30646		RSK1(Kin.Dom.1-N-terminal)	0.53493	4.58907		HIPK3(h)	0.415258	3.41064		Aurora-C(h)	0.422997	3.3849		GSK3B	0.0952876	0.774696
	50		p70S6Kb/RPS6KB2	0.4695	4.28492		NDR1	0.534022	4.58144		p70S6K(h)	0.414104	3.40119		DRAK1(h)	0.419931	3.36071		PCTK1	0.0639517	0.550451
	51		MST3/STK24	0.465704	4.25092		PAK4	0.533445	4.57658		TSSK2(h)	0.412961	3.39183		PhKg2(h)	0.418506	3.34948		PBK	0.0481407	0.437304
	52		ITK	0.465283	4.24714		HIPK3	0.533156	4.57415		MST2(h)	0.412665	3.3894		PKCq(h)	0.416525	3.33386		ERK3	0.022872	0.256476
	53		MEK1	0.464694	4.24187		GRK7	0.532171	4.56586		PKCz(h)	0.412291	3.38634		Rsk3(h)	0.415511	3.32585		CK1G1	-0.0198047	-0.0489258
	54		GRK4	0.461997	4.21771		TLK2	0.530611	4.55274		IRR(h)	0.411716	3.38163		PKCh(h)	0.414072	3.3145		VRK2	-0.0306996	-0.126892
	55		LKB1	0.461605	4.21421		S6K1	0.529319	4.54187		GRK5(h)	0.411186	3.37729		TAO1(h)	0.413586	3.31067		VRK1	-0.0492532	-0.259665
	56		BRSK1	0.461297	4.21145		MEK6	0.527914	4.53004		ZIPK(h)	0.410404	3.37089		HIPK2(h)	0.407898	3.26581		NEK2	-0.0858319	-0.521429
	57		MARK2/PAR-1Ba	0.460869	4.20761		MAPKAPK2	0.52778	4.52892		HIPK2(h)	0.408532	3.35556		PKCz(h)	0.40505	3.24334		NEK6	-0.111289	-0.703601
	58		CAMK1d	0.460815	4.20713		PRKD2	0.524524	4.50152		DDR2(h)	0.407133	3.34409		BrSK1(h)	0.402315	3.22177		p38beta	-0.119303	-0.760953
	59		ROCK2	0.460719	4.20627		PRKCQ	0.523712	4.4947		JNK2a2(h)	0.406959	3.34268		PKCg(h)	0.400473	3.20724		PDK1	-0.183236	-1.21847
	60		FAK/PTK2	0.460467	4.20401		CSNK1G1	0.518727	4.45275		BrSK1(h)	0.406817	3.34151		Rsk4(h)	0.399085	3.19629		VRK3	-0.301331	-2.06358
	61		IR	0.459822	4.19823		PRKD1	0.517807	4.44501		WNK3(h)	0.406457	3.33856		CDK1/cyclinB(h)	0.396829	3.1785
	62		DAPK2	0.459553	4.19583		DAPK3	0.517325	4.44096		PKCh(h)	0.406127	3.33586		CDK5/p35(h)	0.396814	3.17838
	63		MARK3	0.455792	4.16214		PKAC-beta	0.516892	4.43731		MARK1(h)	0.405497	3.3307		MEK1(h)	0.39608	3.17259
	64		GRK7	0.455426	4.15886		ICK	0.516017	4.42995		PKCq(h)	0.403475	3.31414		LIMK1(h)	0.396023	3.17214
	65		PIM3	0.454267	4.14848		ERN1	0.513876	4.41193		GRK6(h)	0.402842	3.30896		MLCK(h)	0.39478	3.16234
	66		AKT3	0.453667	4.14311		CAMK4	0.511657	4.39327		CSK(h)	0.399088	3.27822		Fer(h)	0.393913	3.1555
	67		BRSK2	0.452806	4.13539		MEK4	0.510259	4.3815		PAK6(h)	0.398574	3.27401		PKBb(h)	0.393859	3.15507
	68		PAK5	0.450726	4.11676		PDPK1	0.509845	4.37802		MST1(h)	0.397397	3.26436		CDK9/cyclin T1(h)	0.389474	3.12049
	69		DCAMKL2	0.449933	4.10966		CAMK1D	0.507069	4.35467		BTK(h)	0.394767	3.24283		PASK(h)	0.387085	3.10164
	70		CAMK2d	0.449018	4.10147		PAK2	0.507045	4.35447		FGFR3(h)	0.391518	3.21622		GRK6(h)	0.382915	3.06875
	71		FER	0.44777	4.09028		RIPK5	0.505278	4.3396		DAPK1(h)	0.389534	3.19997		AMPKa2(h)	0.382336	3.06419
	72		MARK1	0.447721	4.08985		PAK1	0.502281	4.31438		PKCg(h)	0.388776	3.19377		Rsk1(h)	0.381607	3.05844
	73		GCK MAP4K2	0.447326	4.08631		AKT1	0.501003	4.30363		Tec(h) activated	0.384176	3.15609		NLK(h)	0.377713	3.02772
	74		NEK4	0.446674	4.08047		MRCKB	0.50076	4.30158		CDK2/cyclinE(h)	0.38232	3.14089		CDK2/cyclinE(h)	0.377336	3.02475
	75		TAK1	0.445081	4.0662		PRKCD	0.500207	4.29693		JAK3(h)	0.382087	3.13899		TSSK1(h)	0.377209	3.02374
	76		PIM2	0.443646	4.05335		CAMK1G	0.499503	4.29101		PAK2(h)	0.380457	3.12563		TLK2(h)	0.372573	2.98718
	77		PDK1/PDPK1	0.442194	4.04035		IKK-alpha	0.498351	4.28132		Rsk3(h)	0.377197	3.09894		MARK1(h)	0.371881	2.98172
	78		SYK	0.441568	4.03474		LRRK2	0.497269	4.27222		CLK2(h)	0.375016	3.08108		PRAK(h)	0.369967	2.96663
	79		HGK MAP4K4	0.434741	3.97359		RPS6KA5(Kin.Dom.1-N-terminal)	0.493426	4.23989		PKCd(h)	0.374462	3.07654		JNK1a1(h)	0.369693	2.96446
	80		CDK4/cyclin D1	0.43397	3.96668		HIPK2	0.493248	4.23838		MKK6(h)	0.373152	3.06582		MAPK2(h)	0.368889	2.95812
	81		PHKg1	0.433084	3.95874		TLK1	0.491099	4.2203		CK2a2(h)	0.372792	3.06287		MAPK1(h)	0.368641	2.95617
	82		PKN2/PRK2	0.432896	3.95706		AAK1	0.488221	4.19609		ARK5(h)	0.372463	3.06017		GRK5(h)	0.366639	2.94037
	83		CHK1	0.432858	3.95672		LKB1	0.488208	4.19598		Bmx(h)	0.370224	3.04184		CaMKId(h)	0.36627	2.93747
	84		ZAP70	0.432301	3.95173		CDKL5	0.487268	4.18807		AMPKa2(h)	0.368757	3.02982		CaMKIId(h)	0.365686	2.93285
	85		MLCK2/MYLK2	0.431383	3.94351		TAOK1	0.487171	4.18725		GRK7(h)	0.368706	3.0294		PAK6(h)	0.3635	2.91562
	86		CAMK1a	0.428433	3.91708		YSK1	0.48616	4.17875		Snk(h)	0.367664	3.02087		CDK3/cyclinE(h)	0.362183	2.90523
	87		MST2/STK3	0.427686	3.91039		CHEK1	0.48512	4.17		Ros(h)	0.367356	3.01835		HIPK1(h)	0.361842	2.90253
	88		IRR/INSRR	0.427574	3.90939		TSSK1B	0.482735	4.14994		BrSK2(h)	0.363987	2.99076		JNK2a2(h)	0.36126	2.89795
	89		RIPK5	0.427153	3.90562		PRKG1	0.482329	4.14652		PKCbI(h)	0.359031	2.95017		AMPKa1(h)	0.360608	2.8928
	90		MARK4	0.424026	3.87761		MRCKA	0.480989	4.13524		Rse(h)	0.358309	2.94426		CDK5/p25(h)	0.359931	2.88746
	91		PKCeta	0.423187	3.8701		CAMK1	0.474567	4.08121		LIMK1(h)	0.357889	2.94082		CaMKIV(h)	0.358678	2.87758
	92		TSSK2	0.421216	3.85244		SRPK2	0.469541	4.03893		CDK2/cyclinA(h)	0.356204	2.92701		JAK2(h)	0.355585	2.85318
	93		CDK6/cyclin D1	0.421135	3.85171		MAP4K2	0.466597	4.01416		PKBb(h)	0.355812	2.92381		Aurora-A(h)	0.35486	2.84747
	94		CAMK1b	0.420111	3.84254		PRKR	0.465223	4.0026		Txk(h)	0.355773	2.92349		PKCbII(h)	0.354797	2.84697
	95		PKCd	0.41804	3.824		MARK2	0.463162	3.98526		FAK(h)	0.354375	2.91204		TAO3(h)	0.352802	2.83124
	96		CAMK2a	0.417976	3.82342		MARK3	0.46159	3.97203		EphA3(h)	0.353483	2.90474		GCK(h)	0.352599	2.82963
	97		STK22D/TSSK1	0.417814	3.82197		MLCK	0.460721	3.96472		CaMKIId(h)	0.353211	2.90251		TAK1(h)	0.351704	2.82257
	98		PKCg	0.415486	3.80112		PIP5K2B	0.459807	3.95703		CaMKIIg(h)	0.352406	2.89591		CHK2(h)	0.350309	2.81157
	99		CAMKK1	0.413347	3.78196		RIOK1	0.459538	3.95477		MLCK(h)	0.352175	2.89403		MINK(h)	0.347478	2.78924
	100		PKCiota	0.413107	3.77981		PAK3	0.458498	3.94602		TAO3(h)	0.350942	2.88392		Plk3(h)	0.347236	2.78733
	101		TBK1	0.412013	3.77001		MINK	0.456749	3.9313		IGF-1R(h), activated	0.35064	2.88146		PAK2(h)	0.346927	2.7849
	102		PYK2	0.4088	3.74123		RSK2(Kin.Dom.1-N-terminal)	0.456041	3.92535		MAPK2(h)	0.349138	2.86915		ZAP-70(h)	0.345587	2.77433
	103		RSK2	0.407324	3.72801		PIP5K1A	0.455541	3.92114		PhKg2(h)	0.347806	2.85825		ARK5(h)	0.345274	2.77186
	104		PKCepsilon	0.404945	3.7067		AKT3	0.455504	3.92083		CHK2(h)	0.346833	2.85028		CDK2/cyclinA(h)	0.344	2.7618
	105		CHK2	0.404554	3.7032		MST2	0.455374	3.91974		Aurora-C(h)	0.346741	2.84952		FGFR4(h)	0.343962	2.76151
	106		PLK3	0.403427	3.69311		CAMKK2	0.453999	3.90817		GCK(h)	0.34412	2.82806		CaMKIIg(h)	0.340028	2.73048
	107		PKCtheta	0.401019	3.67154		PIK4CB	0.453155	3.90106		IGF-1R(h)	0.343876	2.82606		GSK3a(h)	0.338245	2.71642
	108		TYK1/LTK	0.398831	3.65194		IRAK4	0.451313	3.88557		Ret(h)	0.343278	2.82116		Ret(h)	0.337673	2.71191
	109		MAPKAPK2	0.397209	3.63741		SRPK3	0.449327	3.86886		MLK1(h)	0.3427	2.81643		DMPK(h)	0.335593	2.6955
	110		MINK/MINK1	0.395432	3.6215		ZAP70	0.449232	3.86806		CDK3/cyclinE(h)	0.3427	2.81643		NEK11(h)	0.335363	2.69369
	111		FES/FPS	0.39295	3.59927		MARK1	0.449021	3.86628		AMPKa1(h)	0.342644	2.81597		MRCKb(h)	0.334685	2.68834
	112		CAMKK2	0.391714	3.5882		HIPK1	0.448242	3.85973		NLK(h)	0.341022	2.80269		Fes(h)	0.331827	2.66579
	113		CDK4/cyclin D3	0.39003	3.57311		RSK3(Kin.Dom.1-N-terminal)	0.44806	3.8582		ZAP-70(h)	0.340035	2.7946		LOK(h)	0.329923	2.65078
	114		PAK1	0.388006	3.55498		MAST1	0.446512	3.84517		EphA4(h)	0.339734	2.79214		WNK3(h)	0.329782	2.64966
	115		RSK3	0.38729	3.54857		CHEK2	0.443966	3.82375		KDR(h)	0.338737	2.78398		Mer(h)	0.326953	2.62735
	116		PAK3	0.38725	3.54821		GRK4	0.441832	3.8058		CDK5/p25(h)	0.334507	2.74933		KDR(h)	0.325786	2.61815
	117		PAK2	0.386384	3.54045		CAMKK1	0.441024	3.799		EphA8(h)	0.333988	2.74508		MLK1(h)	0.324094	2.6048
	118		RSK1	0.38587	3.53585		IKK-beta	0.432522	3.72747		TAO1(h)	0.333116	2.73794		FGFR1(h)	0.32277	2.59435
	119		AKT2	0.384685	3.52523		TTK	0.429986	3.70613		CDK6/cyclinD3(h)	0.331912	2.72808		CSK(h)	0.322374	2.59123
	120		PKCa	0.381931	3.50057		RSK4(Kin.Dom.1-N-terminal)	0.427786	3.68762		Ron(h)	0.327529	2.69218		Bmx(h)	0.322142	2.5894
	121		NEK9	0.381144	3.49352		ROCK2	0.424949	3.66376		ALK(h)	0.326243	2.68165		MRCKa(h)	0.315937	2.54046
	122		CDK9 cyclin K	0.380732	3.48983		SRPK1	0.422928	3.64675		WNK2(h)	0.323813	2.66175		GRK7(h)	0.314624	2.5301
	123		NEK1	0.376357	3.45064		PCTK1	0.421991	3.63887		TSSK1(h)	0.323074	2.6557		PKCe(h)	0.311394	2.50463
	124		RSK4	0.374834	3.437		BIKE	0.42088	3.62952		FGFR1(h)	0.320874	2.63769		JAK3(h)	0.310141	2.49475
	125		CDK6/cyclin D3	0.372084	3.41237		STK39	0.420585	3.62703		MAPKAP-K2(h)	0.320794	2.63703		GSK3b(h)	0.310036	2.49392
	126		VRK1	0.371286	3.40522		CDK9	0.420421	3.62565		IRAK4(h)	0.319597	2.62723		MST1(h)	0.305729	2.45995
	127		PLK1	0.369595	3.39007		MAP3K1	0.417988	3.60518		CDK9/cyclin T1(h)	0.316027	2.59799		IR(h), activated	0.305223	2.45595
	128		MEKK2	0.368201	3.37759		CDK4-cyclinD1	0.417527	3.60131		MSSK1(h)	0.315582	2.59434		FAK(h)	0.304406	2.44951
	129		ARK5/NUAK1	0.366866	3.36563		PRKCI	0.416984	3.59674		PKBa(h)	0.311747	2.56294		MST2(h)	0.302861	2.43732
	130		CDK7/cyclin H	0.366383	3.3613		TAOK3	0.416077	3.58911		PDGFRb(h)	0.310973	2.5566		CDK6/cyclinD3(h)	0.302576	2.43507
	131		ROS/ROS1	0.364179	3.34156		MYO3A	0.41408	3.57231		MuSK(h)	0.30942	2.54389		EphA5(h)	0.299902	2.41398
	132		TYRO3 SKY	0.363564	3.33606		CDK7	0.414017	3.57178		FGFR2(h)	0.308973	2.54022		Txk(h)	0.299178	2.40827
	133		MEKK3	0.362554	3.32701		CDK4-cyclinD3	0.413438	3.5669		IRAK1(h)	0.308008	2.53232		WNK2(h)	0.296395	2.38632
	134		PKCb2	0.360314	3.30694		RIOK3	0.41309	3.56398		EphA7(h)	0.306662	2.52129		FGFR2(h)	0.292404	2.35484
	135		IRAK1	0.359019	3.29534		CDK2	0.411363	3.54945		GSK3a(h)	0.306333	2.5186		IGF-1R(h), activated	0.290878	2.34281
	136		LRRK2	0.358122	3.28731		CIT	0.409588	3.53451		Flt1(h)	0.304342	2.5023		Rsk2(h)	0.289817	2.33443
	137		MLK2/MAP3K10	0.357814	3.28455		YANK1	0.407576	3.51759		PRAK(h)	0.30408	2.50015		CDK7/cyclinH/MAT1(h)	0.289761	2.334
	138		c-MER	0.356847	3.27589		MARK4	0.405235	3.49789		ULK3(h)	0.303425	2.49479		PKCa(h)	0.288892	2.32714
	139		CAMK4	0.356748	3.27501		MAP4K4	0.402589	3.47563		CDK5/p35(h)	0.302901	2.4905		EphA3(h)	0.286819	2.31079
	140		EPHA7	0.356422	3.27208		AMPK-alpha1	0.402402	3.47405		PKCa(h)	0.299992	2.46668		PAK4(h)	0.285763	2.30246
	141		ERK1	0.35507	3.25997		AKT2	0.402319	3.47336		IR(h), activated	0.29708	2.44283		BTK(h)	0.285294	2.29876
	142		STK16	0.354688	3.25655		PRP4	0.401453	3.46607		Rsk2(h)	0.295952	2.43359		CaMKI(h)	0.285186	2.29791
	143		ALK	0.35042	3.21832		DRAK2	0.39903	3.44569		Mer(h)	0.295405	2.4291		PDGFRb(h)	0.284809	2.29494
	144		MNK1	0.350289	3.21715		NIM1	0.398537	3.44154		EphA2(h)	0.293953	2.41722		Flt1(h)	0.284477	2.29232
	145		CDK1/cyclin B	0.349346	3.2087		MLK2	0.39656	3.42491		EphA1(h)	0.293924	2.41698		Ron(h)	0.280236	2.25887
	146		FGFR1	0.347188	3.18937		TNIK	0.395611	3.41692		LKB1(h)	0.292973	2.40919		IRAK4(h)	0.278114	2.24213
	147		PBK/TOPK	0.345922	3.17803		CSNK1E	0.394317	3.40603		JAK2(h)	0.292194	2.40281		IGF-1R(h)	0.277643	2.23841
	148		MST1/STK4	0.345688	3.17594		ALK	0.392969	3.39469		PAK3(h)	0.289801	2.38322		IRAK1(h)	0.276546	2.22976
	149		CLK4	0.343017	3.15202		ULK2	0.390526	3.37414		ACK1(h)	0.288985	2.37654		JNK3(h)	0.274314	2.21216
	150		PKCb1	0.339302	3.11874		CDK5	0.389738	3.36751		ALK4(h)	0.28809	2.3692		Itk(h)	0.273849	2.20849
	151		PKCzeta	0.337661	3.10404		SBK1	0.387608	3.34959		MRCKb(h)	0.286733	2.35809		FGFR3(h)	0.272824	2.2004
	152		CDK5/p35	0.3362	3.09096		MYLK4	0.386809	3.34287		Flt3(h)	0.283645	2.3328		TBK1(h)	0.269825	2.17675
	153		CDK9/cyclin T1	0.335874	3.08803		DRAK1	0.38669	3.34187		Aurora-B(h)	0.278618	2.29163		TSSK2(h)	0.268762	2.16837
	154		STK25/YSK1	0.33363	3.06794		AMPK-alpha2	0.386432	3.3397		BRK(h)	0.277989	2.28648		CK2a2(h)	0.263422	2.12625
	155		Aurora C	0.332089	3.05413		ERK8	0.385198	3.32931		EphA5(h)	0.277196	2.27999		ULK2(h)	0.26339	2.12599
	156		SNARK/NUAK2	0.331883	3.05228		CSNK1D	0.385129	3.32873		MRCKa(h)	0.273123	2.24663		EphA7(h)	0.262902	2.12214
	157		TAOK3/JIK	0.331726	3.05088		CDKL1	0.384295	3.32171		RIPK2(h)	0.272966	2.24534		CK2(h)	0.258627	2.08842
	158		ULK2	0.330292	3.03804		MST1	0.382832	3.3094		PAK4(h)	0.272742	2.24351		EphA1(h)	0.254519	2.05602
	159		HIPK1	0.328936	3.02589		MST3	0.377005	3.26038		Fyn(h)	0.271127	2.23029		Rse(h)	0.254369	2.05484
	160		CDK3/cyclin E	0.328279	3.02		GAK	0.375837	3.25055		IKKb(h)	0.271096	2.23003		PAK3(h)	0.254329	2.05452
	161		FGFR3	0.327673	3.01458		TBK1	0.375458	3.24736		Lck(h)	0.268972	2.21263		Syk(h)	0.251413	2.03152
	162		KHS MAP4K5	0.32752	3.01321		RIPK4	0.370804	3.2082		PKCbII(h)	0.267017	2.19662		EphB1(h)	0.250613	2.02522
	163		JAK1	0.327161	3.00999		MKK7	0.370717	3.20748		ULK2(h)	0.263508	2.16789		MuSK(h)	0.247516	2.00078
	164		IGF1R	0.326846	3.00717		ARK5	0.369696	3.19889		LOK(h)	0.26179	2.15382		Flt4(h)	0.246756	1.99479
	165		DMPK	0.320056	2.94635		IKK-epsilon	0.368187	3.18619		Met(h)	0.261071	2.14793		ACK1(h)	0.246705	1.99439
	166		FLT1/VEGFR1	0.318255	2.93022		MLK1	0.368137	3.18577		TBK1(h)	0.258885	2.13003		EphA2(h)	0.246591	1.99349
	167		MEK2	0.315781	2.90806		TAK1	0.366486	3.17188		Itk(h)	0.258045	2.12315		Flt3(h)	0.245753	1.98688
	168		TXK	0.313257	2.88545		SNRK	0.364695	3.15681		HIPK1(h)	0.256996	2.11456		TAO2(h)	0.242275	1.95945
	169		CDK2/cyclin A	0.312106	2.87515		PFTK1	0.364284	3.15336		Aurora-A(h)	0.256471	2.11026		DDR2(h)	0.239329	1.93621
	170		CK1a1	0.310804	2.86349		ANKK1	0.363292	3.14501		FGFR4(h)	0.255347	2.10105		Aurora-B(h)	0.238567	1.9302
	171		TYK2	0.30853	2.84311		SgK110	0.363007	3.1426		JNK3(h)	0.253043	2.08219		ULK3(h)	0.237458	1.92146
	172		MAPKAPK3	0.306228	2.82249		MLK3	0.361157	3.12704		Pyk2(h)	0.252376	2.07673		EphA8(h)	0.228082	1.8475
	173		ACK1	0.305564	2.81655		PKNB(M.tuberculosis)	0.360038	3.11763		PASK(h)	0.250065	2.0578		MST3(h)	0.225502	1.82715
	174		CDK1/cyclin A	0.304202	2.80435		MST4	0.359986	3.11719		MAPK1(h)	0.247816	2.03938		RIPK2(h)	0.223964	1.81502
	175		JAK3	0.301087	2.77644		CDK3	0.359683	3.11464		DCAMKL2(h)	0.24706	2.03319		PAK5(h)	0.223033	1.80767
	176		IKKb/IKBKB	0.300479	2.771		SNARK	0.35874	3.10671		Plk1(h)	0.246726	2.03046		Met(h)	0.22223	1.80134
	177		CK2a	0.298888	2.75675		CSNK2A2	0.358502	3.1047		IR(h)	0.241897	1.99091		NEK2(h)	0.222117	1.80045
	178		MRCKa/CDC42BPA	0.296302	2.73359		MYLK2	0.356311	3.08627		Flt4(h)	0.234904	1.93364		BRK(h)	0.221456	1.79523
	179		IKKa/CHUK	0.295447	2.72593		PFCDPK1(P.falciparum)	0.356008	3.08372		Hck(h) activated	0.231369	1.90469		PTK5(h)	0.218365	1.77086
	180		MRCKb/CDC42BPB	0.291689	2.69227		DCAMKL3	0.354827	3.07378		PTK5(h)	0.231163	1.90301		ALK(h)	0.217926	1.76739
	181		HIPK3	0.289291	2.67079		FER	0.354473	3.0708		NEK11(h)	0.226239	1.86268		Pyk2(h)	0.214687	1.74185
	182		JNK2	0.286002	2.64134		CASK	0.352982	3.05826		PKCe(h)	0.224447	1.84801		Arg(h)	0.211074	1.71335
	183		GRK5	0.284418	2.62714		PYK2	0.349433	3.02841		Lck(h) activated	0.224133	1.84543		SAPK2b(h)	0.20883	1.69565
	184		STK39/STLK3	0.28409	2.62421		ULK3	0.348662	3.02191		PAK5(h)	0.222381	1.83109		MAPKAP-K3(h)	0.207974	1.6889
	185		JAK2	0.283721	2.6209		MEK2	0.347787	3.01455		Axl(h)	0.222371	1.831		CK1d(h)	0.206649	1.67844
	186		PAK4	0.282297	2.60815		JAK1(JH1domain-catalytic)	0.345741	2.99734		GSK3b(h)	0.221271	1.82199		Tec(h) activated	0.204716	1.6632
	187		GSK3b	0.282084	2.60624		DMPK2	0.345413	2.99458		TrkA(h)	0.219142	1.80456		Lyn(h)	0.203949	1.65715
	188		FGFR2	0.28196	2.60513		JAK3(JH1domain-catalytic)	0.344967	2.99083		TAO2(h)	0.217771	1.79333		Fgr(h)	0.201719	1.63956
	189		KDR/VEGFR2	0.279538	2.58344		CSNK1G3	0.343813	2.98112		NEK3(h)	0.215655	1.776		DCAMKL2(h)	0.196629	1.59941
	190		OSR1/OXSR1	0.279454	2.58269		JNK1	0.341625	2.96271		Tie2 (h)	0.214924	1.77002		IRR(h)	0.196012	1.59455
	191		TRKA	0.277904	2.5688		CSNK2A1	0.341313	2.96009		Plk3(h)	0.206199	1.69856		ALK4(h)	0.192322	1.56544
	192		MLK1/MAP3K9	0.27772	2.56715		IRAK1	0.340465	2.95295		EphB3(h)	0.204272	1.68278		TrkB(h)	0.191083	1.55566
	193		SIK2	0.27374	2.5315		MYO3B	0.34025	2.95114		EphB1(h)	0.200446	1.65145		Axl(h)	0.191033	1.55527
	194		SLK/STK2	0.270296	2.50066		SYK	0.339314	2.94326		MST3(h)	0.19895	1.6392		Abl(h)	0.187667	1.52873
	195		JNK1	0.269253	2.49131		CSNK1A1	0.337854	2.93098		TrkB(h)	0.192538	1.58669		Fyn(h)	0.187338	1.52613
	196		CLK2	0.268477	2.48436		IRAK3	0.333297	2.89264		Arg(h)	0.192158	1.58357		IR(h)	0.186423	1.51891
	197		BMX/ETK	0.267228	2.47317		ITK	0.332254	2.88387		Fgr(h)	0.186802	1.53971		CLK3(h)	0.184939	1.50721
	198		Aurora B	0.266652	2.46801		PFPK5(P.falciparum)	0.33181	2.88013		CK2(h)	0.180888	1.49128		mTOR/FKBP12(h)	0.179358	1.46318
	199		MLK3/MAP3K11	0.265785	2.46025		HUNK	0.331521	2.8777		Hck(h)	0.164671	1.35847		SIK(h)	0.175543	1.4331
	200		GSK3a	0.263879	2.44317		MERTK	0.324674	2.82009		Lyn(h)	0.164247	1.355		EphA4(h)	0.172038	1.40545
	201		CDK5/p25	0.260616	2.41395		FES	0.323538	2.81054		SIK(h)	0.161935	1.33607		cSRC(h)	0.16798	1.37345
	202		FLT4/VEGFR3	0.258691	2.39671		ACVR1	0.322403	2.80099		CDK7/cyclinH/MAT1(h)	0.157126	1.29668		Hck(h) activated	0.165812	1.35634
	203		TRKB	0.257846	2.38914		BMPR2	0.322227	2.79951		DMPK(h)	0.154065	1.27161		EphB4(h)	0.159753	1.30855
	204		CK2a2	0.257377	2.38494		GCN2(Kin.Dom.2,S808G)	0.321721	2.79525		EphB2(h)	0.153617	1.26795		Plk1(h)	0.158702	1.30026
	205		Aurora A	0.255917	2.37186		MEK1	0.320298	2.78328		VRK2(h)	0.145293	1.19978		NEK3(h)	0.1551	1.27185
	206		CDK2/cyclin E	0.254284	2.35724		OSR1	0.318901	2.77152		SRPK1(h)	0.140301	1.1589		CK1g3(h)	0.154293	1.26549
	207		CLK3	0.252353	2.33994		BMPR1B	0.317158	2.75686		EGFR(h)	0.134655	1.11265		CK1g2(h)	0.150832	1.23819
	208		NLK	0.250518	2.3235		ROS1	0.317098	2.75636		Blk(h)	0.124453	1.02911		SRPK1(h)	0.148981	1.22359
	209		BTK	0.248564	2.306		LTK	0.316848	2.75425		PDGFRa(h)	0.118022	0.976444		mTOR(h)	0.143705	1.18198
	210		IRAK4	0.247333	2.29497		SIK2	0.312529	2.71791		MAPKAP-K3(h)	0.107829	0.892969		Lck(h) activated	0.143471	1.18013
	211		MSSK1/STK23	0.243512	2.26075		YANK2	0.312226	2.71536		CK1d(h)	0.105638	0.875026		MSSK1(h)	0.142923	1.1758
	212		TRKC	0.230227	2.14176		PIK3C2G	0.310915	2.70433		EphB4(h)	0.0854538	0.709726		Blk(h)	0.142347	1.17126
	213		ULK1	0.22954	2.1356		TGFBR1	0.308239	2.68182		Fms(h)	0.0851773	0.707462		Tie2 (h)	0.13884	1.1436
	214		FLT3	0.227903	2.12093		MAP3K2	0.307227	2.67331		Abl(h)	0.0830585	0.690111		CK1g1(h)	0.133686	1.10295
	215		HIPK4	0.227893	2.12085		JAK2(JH1domain-catalytic)	0.307087	2.67213		SAPK2b(h)	0.0810905	0.673993		Fms(h)	0.131061	1.08225
	216		AXL	0.227602	2.11824		ULK1	0.305728	2.66069		CK1g3(h)	0.0808205	0.671782		TGFBR1(h)	0.128844	1.06476
	217		FGFR4	0.226764	2.11074		TAOK2	0.300046	2.61289		cSRC(h)	0.0800105	0.665149		TrkA(h)	0.128275	1.06027
	218		HIPK2	0.224226	2.088		TNK1	0.298384	2.59891		Yes(h)	0.0659617	0.550097		ErbB4(h)	0.125605	1.03921
	219		WEE1	0.223319	2.07988		MKNK2	0.297053	2.58771		mTOR(h)	0.0458453	0.385355		cKit(h)	0.122631	1.01575
	220		BLK	0.220811	2.05741		INSR	0.296412	2.58231		cKit(h)	0.0446757	0.375777		PDGFRa(h)	0.114526	0.951819
	221		PLK2	0.218209	2.03411		TYK2(JH1domain-catalytic)	0.295984	2.57871		c-RAF(h)	0.027297	0.233455		PKCi(h)	0.100629	0.842208
	222		RET	0.215335	2.00837		GSK3A	0.293182	2.55514		TGFBR1(h)	0.026827	0.229606		SRPK2(h)	0.098124	0.82245
	223		RON/MST1R	0.211432	1.97341		BMPR1A	0.292576	2.55004		ErbB4(h)	0.0244385	0.210045		EGFR(h)	0.0966675	0.810963
	224		CK1epsilon	0.209767	1.95849		QSK	0.29245	2.54898		CLK3(h)	0.00727915	0.0695201		SAPK2a(h)	0.0923635	0.777014
	225		GRK3	0.208993	1.95156		YSK4	0.292437	2.54887		NEK2(h)	-0.00874823	-0.0617352		Lck(h)	0.0873988	0.737855
	226		EPHA5	0.207703	1.94001		INSRR	0.285794	2.49298		PKCi(h)	-0.00912157	-0.0647926		EphB2(h)	0.0816835	0.692776
	227		LOK/STK10	0.207643	1.93947		PLK2	0.284369	2.48099		CK1g2(h)	-0.0135609	-0.101149		Hck(h)	0.0814629	0.691036
	228		LIMK1	0.202234	1.89102		AXL	0.282272	2.46335		mTOR/FKBP12(h)	-0.0334857	-0.264321		Yes(h)	0.0751491	0.641235
	229		RIPK2	0.197413	1.84784		ACVR1B	0.280902	2.45182		NEK6(h)	-0.0366167	-0.289962		VRK2(h)	0.0250963	0.246441
	230		MAPKAPK5/PRAK	0.196621	1.84075		MAP4K3	0.280244	2.44629		SAPK2a(h)	-0.0610342	-0.489927		c-RAF(h)	0.0232533	0.231905
	231		MST4	0.193374	1.81167		PCTK2	0.2785	2.43161		SRPK2(h)	-0.0784658	-0.632683		NEK7(h)	0.00882953	0.118137
	232		CSK	0.193298	1.81098		PLK4	0.27805	2.42783		NEK7(h)	-0.101997	-0.825387		NEK6(h)	-0.000471	0.0447786
	233		WNK2	0.192758	1.80614		SIK	0.277828	2.42596		CK1g1(h)	-0.104521	-0.846057		EphB3(h)	-0.0315387	-0.200269
	234		HCK	0.189801	1.77966		FGFR4	0.277597	2.42401		eEF-2K(h)	-0.262355	-2.13863		eEF-2K(h)	-0.117985	-0.882119
	235		TAOK1	0.18794	1.76299		PLK1	0.275961	2.41025
	236		EPHA6	0.185898	1.7447		JNK3	0.270281	2.36246
	237		GRK2	0.171317	1.6141		YANK3	0.269006	2.35174
	238		CK1d	0.166358	1.56968		RSK3(Kin.Dom.2-C-terminal)	0.267991	2.34319
	239		TGFBR2	0.165818	1.56485		p38-gamma	0.265656	2.32355
	240		NEK11	0.164898	1.5566		CLK3	0.265275	2.32034
	241		EPHA1	0.160019	1.5129		DCAMKL2	0.264869	2.31693
	242		NIK/MAP3K14	0.159704	1.51008		HIPK4	0.264399	2.31297
	243		YES/YES1	0.159496	1.50822		CDC2L5	0.258781	2.2657
	244		FYN	0.158873	1.50264		MAP3K3	0.257865	2.258
	245		TAOK2/TAO1	0.157943	1.49431		FAK	0.257721	2.25678
	246		BRK	0.15254	1.44591		GSK3B	0.255605	2.23898
	247		FGR	0.150109	1.42414		LZK	0.254706	2.23142
	248		PDGFRb	0.139625	1.33024		STK16	0.253693	2.22289
	249		EPHA4	0.137289	1.30931		CDKL2	0.253383	2.22029
	250		TIE2/TEK	0.131905	1.26108		DCAMKL1	0.249422	2.18696
	251		NEK3	0.129774	1.242		RIOK2	0.247696	2.17244
	252		c-SRC	0.129206	1.23691		TRKA	0.247657	2.17211
	253		DYRK4	0.116634	1.1243		HPK1	0.246748	2.16447
	254		EPHA3	0.114988	1.10956		CDKL3	0.241188	2.11769
	255		SRPK1	0.11408	1.10143		TNK2	0.238848	2.098
	256		CK1g2	0.111009	1.07392		SLK	0.237785	2.08906
	257		LYN B	0.103967	1.01084		TYRO3	0.237383	2.08568
	258		NEK6	0.102236	0.995338		IGF1R	0.234429	2.06083
	259		ERBB2/HER2	0.102078	0.993925		TESK1	0.23392	2.05654
	260		TEC	0.0992639	0.96872		HCK	0.231108	2.03288
	261		ERK2 MAPK1	0.0988091	0.964647		LOK	0.227683	2.00407
	262		EPHB1	0.0971569	0.949848		MKNK1	0.225382	1.9847
	263		LCK	0.096484	0.943821		TRKB	0.224283	1.97546
	264		EGFR	0.0962279	0.941527		PFTAIRE2	0.224008	1.97315
	265		EPHB2	0.0906301	0.891388		FGR	0.222597	1.96128
	266		FRK/PTK5	0.0882265	0.869859		PIK3CG	0.222412	1.95971
	267		SRPK2	0.0836785	0.829122		FYN	0.222224	1.95814
	268		NEK7	0.0811185	0.806193		TYK2(JH2domain-pseudokinase)	0.221128	1.94891
	269		EPHA2	0.074424	0.74623		NEK1	0.220539	1.94396
	270		LYN	0.0708116	0.713873		STK35	0.218634	1.92793
	271		CK1g1	0.0684341	0.692578		RPS6KA5(Kin.Dom.2-C-terminal)	0.217821	1.92109
	272		CK1g3	0.0482898	0.512146		CDK11	0.211583	1.8686
	273		EPHA8	0.0469995	0.500589		FLT4	0.207826	1.837
	274		PDGFRa	0.0443287	0.476667		YES	0.207591	1.83502
	275		NEK2	0.0419966	0.455778		MEK5	0.206996	1.83001
	276		ABL2/ARG	0.0348356	0.391637		RPS6KA4(Kin.Dom.2-C-terminal)	0.204958	1.81287
	277		c-Kit	0.0261034	0.313422		BMX	0.204889	1.81228
	278		EPHB4	0.0239885	0.29448		AURKA	0.1989	1.7619
	279		c-MET	0.0223658	0.279945		PCTK3	0.198802	1.76107
	280		DDR2	0.0184251	0.244648		EPHA3	0.198567	1.7591
	281		ALK1/ACVRL1	0.0162907	0.22553		ACVR2B	0.194371	1.72379
	282		FMS	0.0152019	0.215778		FLT3	0.194311	1.72329
	283		ERBB4/HER4	0.0114436	0.182115		FGFR1	0.192774	1.71036
	284		ABL1	0.00358525	0.111728		WEE1	0.182568	1.62449
	285		P38b/MAPK11	-0.0204041	-0.103144		TGFBR2	0.181577	1.61615
	286		ZAK/MLTK	-0.0291731	-0.181688		FGFR3	0.181469	1.61524
	287		ALK2/ACVR1	-0.0393611	-0.272942		BTK	0.174118	1.5534
	288		ALK4/ACVR1B	-0.0435583	-0.310537		FGFR2	0.172607	1.54068
	289		EPHB3	-0.072148	-0.566614		ACVR2A	0.170628	1.52404
	290		P38d/MAPK13	-0.0783076	-0.621785		PIP5K1C	0.167183	1.49505
	291		P38g	-0.095229	-0.77335		NLK	0.166018	1.48525
	292		SRMS	-0.0990909	-0.807942		ACVRL1	0.16477	1.47475
	293		P38a/MAPK14	-0.115388	-0.95391		JNK2	0.163326	1.4626
	294		JNK3	-0.12947	-1.08004		TRKC	0.160855	1.44181
	295		ALK5/TGFBR1	-0.145089	-1.21995		AURKB	0.157394	1.41269
	296		CTK MATK	-0.14705	-1.23751		EPHA7	0.156866	1.40825
	297		RAF1	-0.255167	-2.20591		MAP4K5	0.152496	1.37148
	298		COT1/MAP3K8	-0.283508	-2.45976		TXK	0.151336	1.36172
	299		BRAF	-0.327985	-2.85814		RET	0.150496	1.35466
	300		ARAF	-0.371092	-3.24426		DLK	0.147897	1.33279
	301						MUSK	0.147676	1.33093
	302						EPHA1	0.145912	1.31609
	303						CDK8	0.143064	1.29213
	304						ERK5	0.142048	1.28357
	305						CSK	0.139622	1.26317
	306						AURKC	0.13853	1.25398
	307						MAK	0.138377	1.2527
	308						NEK2	0.123569	1.12811
	309						p38-delta	0.122369	1.11801
	310						JAK1(JH2domain-pseudokinase)	0.119962	1.09776
	311						BLK	0.11856	1.08597
	312						NEK5	0.116332	1.06721
	313						MTOR	0.113747	1.04547
	314						LYN	0.112825	1.03771
	315						MET	0.110951	1.02194
	316						LIMK1	0.110285	1.01634
	317						SRMS	0.109282	1.0079
	318						PIK3CD	0.106198	0.98196
	319						FRK	0.105241	0.973904
	320						VEGFR2	0.104542	0.968022
	321						VRK2	0.0979292	0.912386
	322						SRC	0.0973922	0.907869
	323						PLK3	0.0964018	0.899536
	324						ERK1	0.0909689	0.853827
	325						EPHA5	0.0787039	0.750636
	326						MST1R	0.0742302	0.712997
	327						RSK1(Kin.Dom.2-C-terminal)	0.0711065	0.686715
	328						FLT1	0.0701495	0.678664
	329						NEK7	0.0682877	0.662999
	330						PDGFRB	0.0679405	0.660078
	331						PIK3CB	0.0677236	0.658253
	332						PIK3CA	0.05919	0.586456
	333						EPHB1	0.0581005	0.57729
	334						ERK2	0.0553129	0.553837
	335						PIK3C2B	0.0550944	0.551998
	336						ERBB2	0.0509118	0.516808
	337						ABL1-phosphorylated	0.0470599	0.4844
	338						NEK6	0.0445268	0.463088
	339						PDGFRA	0.0396284	0.421876
	340						EPHA6	0.0371351	0.400898
	341						MAP3K4	0.0357126	0.38893
	342						TIE2	0.0328848	0.365139
	343						NEK9	0.0322822	0.360069
	344						ERK3	0.0290534	0.332903
	345						NEK4	0.0261577	0.30854
	346						LCK	0.0236956	0.287825
	347						CSF1R	0.0226534	0.279057
	348						KIT	0.0210402	0.265484
	349						RSK4(Kin.Dom.2-C-terminal)	0.0170739	0.232114
	350						EPHA8	0.0119131	0.188694
	351						EPHA4	0.0106959	0.178453
	352						BRK	0.00846253	0.159663
	353						EGFR	0.00479837	0.128835
	354						RIPK1	-0.00186666	0.0727586
	355						NEK11	-0.00227064	0.0693598
	356						TIE1	-0.00340652	0.0598031
	357						EPHA2	-0.0058264	0.0394436
	358						EPHB6	-0.012641	-0.0178912
	359						ERBB3	-0.0155684	-0.0425207
	360						ERBB4	-0.0162297	-0.0480845
	361						TEC	-0.0240366	-0.113767
	362						ABL1-nonphosphorylated	-0.0243554	-0.116449
	363						TNNI3K	-0.0291301	-0.156621
	364						ABL2	-0.0328571	-0.187978
	365						EPHB2	-0.0335747	-0.194015
	366						DDR2	-0.036573	-0.219242
	367						RIPK2	-0.0408273	-0.255035
	368						CDC2L1	-0.0422822	-0.267276
	369						ADCK4	-0.0468127	-0.305392
	370						EIF2AK1	-0.0470179	-0.307119
	371						CDC2L2	-0.0495839	-0.328708
	372						ERK4	-0.0511417	-0.341815
	373						NEK3	-0.0523322	-0.351831
	374						WEE2	-0.0652827	-0.460789
	375						PKMYT1	-0.0934927	-0.698133
	376						STK36	-0.102349	-0.772644
	377						PIP5K2C	-0.10649	-0.807488
	378						LIMK2	-0.111052	-0.84587
	379						DDR1	-0.115088	-0.879826
	380						TRPM6	-0.117872	-0.903249
	381						EPHB4	-0.1271	-0.980885
	382						EPHB3	-0.147513	-1.15263
	383						ADCK3	-0.160764	-1.26412
	384						ZAK	-0.169246	-1.33548
	385						p38-beta	-0.194494	-1.54791
	386						BRAF	-0.195495	-1.55633
	387						p38-alpha	-0.205797	-1.643
	388						RAF1	-0.219615	-1.75926
